# Supplementary material for: A new method for the high-precision assessment of tumor changes in response to treatment
Source: Bioinformatics. 2018 Mar 14;34(15):2625–33. doi: 10.1093/bioinformatics/bty115 (PMC6061877; doi:10.1093/bioinformatics/bty115)
Supplement: Supplementary Data [file bty115_data.zip]

Archive with 5 entries (4 files):
- data/
- data/lovo_treated.csv
- data/lovo_control.csv
- data/hct116_treated.csv
- data/hct116_control.csv
