# Supplementary material for: A new method for the high-precision assessment of tumor changes in response to treatment
Source: Bioinformatics. 2018 Mar 14;34(15):2625–33. doi: 10.1093/bioinformatics/bty115 (PMC6061877; doi:10.1093/bioinformatics/bty115)
Supplement: Supplementary Data [file bty115_data.zip › data/lovo_control.csv]

8	0.000001	0.02	200
0.000087	0.00006	0.000039	0.000065	0.000035	0.00002	0.00004	0.000004
0.000097	0.000071	0.000044	0.000103	0.000098	0.000066	0.000056	0.000047
0.000146	0.000109	0.000055	0.000146	0.000102	0.000081	0.000066	0.000057
0.000188	0.000111	0.000097	0.000149	0.000125	0.000231	0.00008	0.000062
0.000194	0.000116	0.000104	0.00015	0.000125	0.000234	0.000088	0.000075
0.000212	0.00012	0.000133	0.000152	0.000131	0.00025	0.000092	0.000083
0.000212	0.000124	0.000139	0.000156	0.000139	0.000255	0.000096	0.000122
0.000223	0.000129	0.000161	0.000167	0.00015	0.000264	0.000111	0.000124
0.000226	0.000166	0.000161	0.00017	0.00015	0.000271	0.000119	0.000125
0.000227	0.000173	0.000166	0.00018	0.000151	0.00029	0.000128	0.000129
0.000231	0.000175	0.000167	0.000181	0.000151	0.000294	0.000129	0.000129
0.000233	0.000177	0.000175	0.000181	0.000173	0.000295	0.000132	0.000133
0.000239	0.000184	0.00018	0.000195	0.000176	0.000303	0.00014	0.000148
0.000247	0.000184	0.000182	0.000199	0.000176	0.000303	0.000146	0.000153
0.000259	0.000189	0.000186	0.000204	0.00018	0.000308	0.000146	0.000155
0.000259	0.000197	0.000187	0.000212	0.000186	0.000319	0.000153	0.000159
0.000259	0.000203	0.000193	0.000217	0.000188	0.000323	0.000153	0.000162
0.000266	0.000204	0.000193	0.000225	0.000189	0.000333	0.000161	0.000171
0.00027	0.000205	0.000196	0.000234	0.00019	0.000336	0.000174	0.000171
0.000271	0.000206	0.000221	0.000235	0.000192	0.000337	0.000176	0.000172
0.000272	0.000206	0.000223	0.000245	0.000193	0.000338	0.000177	0.000174
0.000272	0.000208	0.000223	0.000246	0.000195	0.00034	0.000177	0.00019
0.000274	0.000208	0.000225	0.000248	0.000195	0.000341	0.000178	0.000194
0.000278	0.000209	0.000227	0.000249	0.000199	0.000343	0.000179	0.000195
0.00028	0.000211	0.000229	0.00025	0.000204	0.000347	0.000181	0.000196
0.000285	0.000213	0.00023	0.000252	0.000204	0.000354	0.000192	0.000198
0.000288	0.000214	0.000233	0.000255	0.000207	0.000358	0.000193	0.000199
0.000288	0.000219	0.000239	0.000257	0.000212	0.00036	0.000194	0.0002
0.000292	0.00022	0.00024	0.00026	0.000212	0.000362	0.000197	0.000202
0.000295	0.000221	0.000243	0.000261	0.000213	0.000362	0.000197	0.000202
0.000299	0.000222	0.000245	0.000265	0.000213	0.000366	0.000199	0.000204
0.000302	0.000224	0.000246	0.000266	0.000214	0.000366	0.000203	0.000204
0.000302	0.000225	0.000246	0.000273	0.000215	0.00037	0.00021	0.000204
0.000303	0.000227	0.000248	0.000274	0.000216	0.00037	0.00021	0.000205
0.000303	0.000228	0.00025	0.000275	0.000216	0.000372	0.000211	0.000205
0.000308	0.000234	0.000253	0.000275	0.000217	0.000373	0.000211	0.000207
0.000309	0.000234	0.000253	0.000276	0.000218	0.000374	0.000213	0.000207
0.000313	0.000238	0.000254	0.000276	0.000219	0.000375	0.000213	0.000208
0.000313	0.000241	0.000254	0.000277	0.000219	0.000379	0.000214	0.000209
0.000315	0.000242	0.000254	0.000278	0.000219	0.00038	0.000217	0.000213
0.000315	0.000244	0.000255	0.000282	0.00022	0.00038	0.000218	0.000213
0.000317	0.000245	0.000256	0.000285	0.00022	0.000382	0.000218	0.000215
0.000319	0.000247	0.000256	0.000286	0.000224	0.000384	0.00022	0.000215
0.000319	0.000247	0.000257	0.000286	0.000224	0.000384	0.000223	0.000218
0.00032	0.000247	0.00026	0.000288	0.000226	0.000386	0.000224	0.000218
0.000322	0.000248	0.000261	0.000288	0.000226	0.000387	0.000225	0.000218
0.000323	0.000248	0.000262	0.000288	0.000229	0.000389	0.000225	0.000219
0.000324	0.000251	0.000263	0.000289	0.000229	0.00039	0.000226	0.000221
0.000327	0.000252	0.000263	0.00029	0.00023	0.000391	0.000226	0.000226
0.00033	0.000253	0.000268	0.00029	0.000233	0.000393	0.00023	0.000226
0.000331	0.000256	0.000268	0.000291	0.000235	0.000394	0.000231	0.000227
0.000333	0.000256	0.000269	0.000291	0.000238	0.000395	0.000234	0.000228
0.000333	0.000257	0.000272	0.000291	0.000239	0.000396	0.000237	0.000232
0.000334	0.000258	0.000273	0.000292	0.00024	0.000398	0.000237	0.000234
0.000334	0.00026	0.000273	0.000293	0.00024	0.0004	0.000237	0.000236
0.000335	0.000263	0.000274	0.000293	0.00024	0.000402	0.000239	0.000238
0.000335	0.000264	0.000275	0.000294	0.000244	0.000404	0.000239	0.000238
0.000336	0.000266	0.000276	0.000294	0.000244	0.000404	0.00024	0.000238
0.000336	0.000267	0.000277	0.000294	0.000245	0.000406	0.000241	0.000239
0.000337	0.000268	0.000277	0.000295	0.000245	0.000406	0.000241	0.000239
0.000339	0.000269	0.000277	0.000298	0.000245	0.000406	0.000242	0.000241
0.000341	0.000269	0.000278	0.000298	0.000245	0.000407	0.000243	0.000241
0.000344	0.00027	0.000278	0.000301	0.000246	0.000409	0.000245	0.000241
0.000345	0.00027	0.000278	0.000303	0.000249	0.00041	0.000245	0.000242
0.000345	0.00027	0.000278	0.000303	0.000251	0.000412	0.000245	0.000242
0.000347	0.000272	0.000278	0.000304	0.000252	0.000413	0.000247	0.000242
0.000347	0.000275	0.000284	0.000304	0.000253	0.000417	0.000248	0.000242
0.000348	0.000275	0.000285	0.000304	0.000253	0.000418	0.00025	0.000244
0.000351	0.000276	0.000285	0.000305	0.000253	0.000418	0.00025	0.000244
0.000351	0.000277	0.000285	0.000306	0.000253	0.000418	0.000252	0.000244
0.000352	0.00028	0.000286	0.000307	0.000255	0.000418	0.000254	0.000247
0.000354	0.000282	0.000287	0.000309	0.000258	0.000421	0.000257	0.000248
0.000355	0.000282	0.000287	0.00031	0.000258	0.000421	0.000257	0.000249
0.000356	0.000282	0.000288	0.000311	0.00026	0.000422	0.000258	0.000249
0.000357	0.000283	0.000288	0.000312	0.000261	0.000422	0.00026	0.000251
0.000358	0.000283	0.000288	0.000312	0.000263	0.000424	0.00026	0.000252
0.000359	0.000283	0.00029	0.000313	0.000263	0.000425	0.000261	0.000252
0.00036	0.000285	0.000291	0.000314	0.000265	0.000427	0.000261	0.000252
0.000361	0.000285	0.000292	0.000314	0.000265	0.000427	0.000262	0.000253
0.000363	0.000285	0.000292	0.000314	0.000265	0.000429	0.000262	0.000253
0.000364	0.000286	0.000292	0.000315	0.000267	0.000429	0.000262	0.000256
0.000365	0.000286	0.000293	0.000315	0.000267	0.00043	0.000263	0.000257
0.000366	0.000286	0.000294	0.000317	0.000268	0.00043	0.000264	0.000257
0.000366	0.00029	0.000294	0.000318	0.000269	0.000431	0.000264	0.000258
0.000366	0.000293	0.000297	0.00032	0.000269	0.000432	0.000264	0.000258
0.000368	0.000293	0.000297	0.000321	0.000269	0.000433	0.000266	0.00026
0.00037	0.000294	0.000297	0.000321	0.000269	0.000433	0.000267	0.00026
0.00037	0.000295	0.000297	0.000322	0.00027	0.000435	0.000267	0.00026
0.000371	0.000295	0.000298	0.000323	0.000271	0.000435	0.000268	0.00026
0.000371	0.000296	0.000299	0.000324	0.000271	0.000436	0.000271	0.00026
0.000372	0.000296	0.0003	0.000324	0.000272	0.000439	0.000271	0.000261
0.000372	0.000297	0.000301	0.000325	0.000272	0.000441	0.000272	0.000261
0.000372	0.000298	0.000302	0.000328	0.000272	0.000441	0.000272	0.000262
0.000372	0.0003	0.000302	0.000329	0.000273	0.000441	0.000272	0.000262
0.000373	0.0003	0.000304	0.000329	0.000274	0.000442	0.000272	0.000262
0.000376	0.0003	0.000305	0.000329	0.000274	0.000442	0.000273	0.000264
0.000376	0.0003	0.000305	0.00033	0.000274	0.000442	0.000274	0.000265
0.000379	0.000301	0.000307	0.00033	0.000274	0.000444	0.000275	0.000265
0.000379	0.000302	0.000307	0.00033	0.000274	0.000444	0.000276	0.000266
0.000379	0.000303	0.000308	0.00033	0.000275	0.000445	0.000276	0.000267
0.00038	0.000304	0.000308	0.00033	0.000275	0.000446	0.000277	0.000267
0.000381	0.000307	0.000308	0.000331	0.000276	0.000446	0.000277	0.000268
0.000383	0.000308	0.000309	0.000331	0.000276	0.000446	0.000278	0.000268
0.000386	0.000309	0.000309	0.000332	0.000276	0.000447	0.000278	0.000268
0.000386	0.000309	0.000311	0.000332	0.000277	0.000449	0.000279	0.000269
0.000386	0.000309	0.000311	0.000334	0.000277	0.00045	0.000279	0.000269
0.000387	0.00031	0.000313	0.000334	0.000277	0.00045	0.00028	0.000269
0.000387	0.00031	0.000313	0.000335	0.000278	0.00045	0.000282	0.00027
0.000392	0.000311	0.000314	0.000335	0.000278	0.00045	0.000283	0.000271
0.000392	0.000311	0.000315	0.000335	0.000278	0.000452	0.000283	0.000271
0.000393	0.000311	0.000315	0.000336	0.000278	0.000452	0.000283	0.000272
0.000394	0.000312	0.000315	0.000336	0.000279	0.000454	0.000284	0.000272
0.000394	0.000312	0.000315	0.000336	0.00028	0.000454	0.000285	0.000272
0.000395	0.000313	0.000316	0.000336	0.00028	0.000455	0.000286	0.000273
0.000395	0.000314	0.000316	0.000337	0.00028	0.000455	0.000287	0.000273
0.000395	0.000314	0.000316	0.000338	0.00028	0.000456	0.000287	0.000274
0.000395	0.000314	0.000316	0.000338	0.00028	0.000457	0.000287	0.000274
0.000396	0.000314	0.000317	0.000338	0.000281	0.00046	0.000288	0.000274
0.000397	0.000316	0.000318	0.000338	0.000281	0.000462	0.00029	0.000275
0.000398	0.000316	0.000318	0.000338	0.000282	0.000462	0.000291	0.000275
0.000398	0.000316	0.000318	0.000339	0.000282	0.000462	0.000291	0.000276
0.000398	0.000317	0.00032	0.000339	0.000282	0.000463	0.000291	0.000276
0.000399	0.000318	0.00032	0.000339	0.000284	0.000463	0.000292	0.000277
0.0004	0.000318	0.000321	0.000339	0.000284	0.000464	0.000294	0.000277
0.0004	0.000318	0.000321	0.00034	0.000285	0.000464	0.000294	0.000277
0.0004	0.000319	0.000322	0.000341	0.000285	0.000465	0.000294	0.000279
0.0004	0.000321	0.000322	0.000341	0.000285	0.000465	0.000295	0.000279
0.000401	0.000321	0.000323	0.000342	0.000286	0.000466	0.000295	0.000279
0.000401	0.000322	0.000323	0.000342	0.000286	0.000466	0.000295	0.000281
0.000401	0.000322	0.000324	0.000342	0.000286	0.000466	0.000296	0.000282
0.000402	0.000322	0.000324	0.000342	0.000287	0.000466	0.000297	0.000282
0.000404	0.000322	0.000324	0.000342	0.000288	0.000466	0.000297	0.000282
0.000404	0.000323	0.000324	0.000343	0.000289	0.000467	0.000297	0.000282
0.000407	0.000323	0.000325	0.000343	0.000289	0.000468	0.000298	0.000282
0.000407	0.000323	0.000325	0.000344	0.00029	0.000468	0.000298	0.000283
0.000407	0.000323	0.000325	0.000344	0.00029	0.000468	0.000298	0.000284
0.000408	0.000323	0.000325	0.000346	0.00029	0.000468	0.000298	0.000286
0.000409	0.000324	0.000325	0.000346	0.000291	0.000468	0.000299	0.000288
0.000409	0.000324	0.000326	0.000347	0.000292	0.00047	0.0003	0.000288
0.00041	0.000324	0.000328	0.000347	0.000292	0.00047	0.000302	0.000289
0.00041	0.000325	0.000329	0.000347	0.000293	0.00047	0.000302	0.000289
0.000411	0.000327	0.000329	0.000347	0.000293	0.00047	0.000302	0.000289
0.000411	0.000327	0.00033	0.000348	0.000293	0.000471	0.000302	0.000291
0.000411	0.000328	0.00033	0.000349	0.000293	0.000471	0.000302	0.000292
0.000412	0.000328	0.00033	0.00035	0.000294	0.000473	0.000303	0.000292
0.000412	0.000328	0.000331	0.00035	0.000295	0.000474	0.000303	0.000292
0.000413	0.000328	0.000331	0.000351	0.000295	0.000475	0.000303	0.000293
0.000413	0.000329	0.000331	0.000353	0.000295	0.000478	0.000304	0.000293
0.000415	0.000329	0.000331	0.000353	0.000296	0.000478	0.000304	0.000293
0.000415	0.00033	0.000332	0.000353	0.000296	0.000479	0.000305	0.000294
0.000419	0.00033	0.000333	0.000353	0.000297	0.000479	0.000305	0.000294
0.000419	0.000331	0.000333	0.000354	0.000297	0.000479	0.000305	0.000294
0.00042	0.000331	0.000333	0.000354	0.000298	0.00048	0.000305	0.000295
0.00042	0.000331	0.000333	0.000354	0.000298	0.000481	0.000306	0.000295
0.00042	0.000332	0.000334	0.000355	0.000299	0.000481	0.000307	0.000296
0.000421	0.000333	0.000334	0.000355	0.000299	0.000481	0.000308	0.000296
0.000421	0.000335	0.000335	0.000355	0.000299	0.000482	0.000308	0.000298
0.000421	0.000335	0.000335	0.000355	0.0003	0.000482	0.000309	0.000298
0.000422	0.000335	0.000335	0.000356	0.0003	0.000483	0.000309	0.000298
0.000423	0.000335	0.000336	0.000356	0.000301	0.000484	0.00031	0.000299
0.000423	0.000335	0.000336	0.000356	0.000302	0.000484	0.00031	0.000299
0.000423	0.000335	0.000336	0.000356	0.000303	0.000485	0.00031	0.000299
0.000424	0.000336	0.000337	0.000357	0.000304	0.000485	0.00031	0.000301
0.000426	0.000336	0.000337	0.000357	0.000304	0.000485	0.00031	0.000301
0.000427	0.000336	0.000337	0.000358	0.000305	0.000486	0.000311	0.000301
0.000427	0.000337	0.000338	0.000358	0.000306	0.000486	0.000312	0.000301
0.000428	0.000337	0.000338	0.000358	0.000306	0.000486	0.000313	0.000301
0.000428	0.000337	0.000339	0.000358	0.000306	0.000486	0.000313	0.000303
0.000428	0.000338	0.000339	0.000358	0.000307	0.000487	0.000314	0.000303
0.000428	0.000339	0.000339	0.000358	0.000307	0.000487	0.000315	0.000303
0.000429	0.000339	0.000339	0.000359	0.000307	0.000488	0.000316	0.000303
0.000429	0.000339	0.00034	0.000359	0.000307	0.000488	0.000317	0.000303
0.000431	0.00034	0.00034	0.000359	0.000307	0.000488	0.000317	0.000304
0.000432	0.00034	0.00034	0.000359	0.000307	0.000489	0.000317	0.000304
0.000432	0.00034	0.00034	0.000359	0.000308	0.00049	0.000317	0.000304
0.000432	0.00034	0.000341	0.00036	0.000308	0.00049	0.000318	0.000304
0.000432	0.00034	0.000341	0.00036	0.000308	0.000491	0.000318	0.000305
0.000432	0.00034	0.000341	0.00036	0.000309	0.000491	0.000319	0.000305
0.000433	0.000341	0.000342	0.000361	0.000309	0.000491	0.000319	0.000306
0.000434	0.000342	0.000342	0.000361	0.00031	0.000492	0.00032	0.000306
0.000434	0.000342	0.000342	0.000361	0.00031	0.000492	0.000321	0.000307
0.000436	0.000342	0.000343	0.000361	0.00031	0.000492	0.000322	0.000307
0.000436	0.000343	0.000343	0.000362	0.00031	0.000493	0.000322	0.000307
0.000436	0.000343	0.000343	0.000363	0.000311	0.000493	0.000323	0.000307
0.000436	0.000343	0.000343	0.000363	0.000311	0.000493	0.000324	0.000307
0.000437	0.000343	0.000343	0.000363	0.000311	0.000494	0.000324	0.000308
0.000438	0.000343	0.000343	0.000363	0.000311	0.000494	0.000324	0.000308
0.000438	0.000344	0.000344	0.000363	0.000311	0.000494	0.000324	0.000308
0.000439	0.000344	0.000345	0.000363	0.000312	0.000494	0.000325	0.000309
0.000439	0.000344	0.000346	0.000363	0.000312	0.000494	0.000325	0.000309
0.000439	0.000344	0.000346	0.000364	0.000312	0.000494	0.000325	0.000309
0.000439	0.000345	0.000346	0.000366	0.000312	0.000495	0.000326	0.000309
0.000439	0.000345	0.000347	0.000366	0.000312	0.000495	0.000326	0.000309
0.00044	0.000345	0.000347	0.000366	0.000312	0.000495	0.000326	0.00031
0.00044	0.000346	0.000347	0.000366	0.000313	0.000496	0.000326	0.00031
0.00044	0.000346	0.000347	0.000367	0.000313	0.000496	0.000326	0.00031
0.00044	0.000347	0.000347	0.000367	0.000313	0.000496	0.000326	0.00031
0.000441	0.000348	0.000347	0.000367	0.000313	0.000496	0.000327	0.000311
0.000441	0.000348	0.000347	0.000367	0.000314	0.000496	0.000327	0.000311
0.000441	0.000349	0.000348	0.000367	0.000314	0.000496	0.000327	0.000311
0.000441	0.000349	0.000348	0.000367	0.000314	0.000496	0.000327	0.000311
0.000443	0.000349	0.000349	0.000368	0.000314	0.000498	0.000329	0.000311
0.000444	0.000349	0.000349	0.000368	0.000314	0.000498	0.000329	0.000311
0.000444	0.000349	0.000349	0.000368	0.000315	0.000498	0.000329	0.000311
0.000444	0.00035	0.000349	0.000369	0.000315	0.000498	0.000329	0.000312
0.000444	0.00035	0.000349	0.000369	0.000316	0.000499	0.00033	0.000312
0.000445	0.000351	0.000349	0.000369	0.000316	0.000499	0.00033	0.000312
0.000445	0.000351	0.000349	0.000369	0.000316	0.000499	0.000331	0.000312
0.000446	0.000351	0.000349	0.000369	0.000316	0.0005	0.000331	0.000312
0.000446	0.000352	0.00035	0.000371	0.000316	0.0005	0.000331	0.000312
0.000447	0.000353	0.00035	0.000372	0.000316	0.0005	0.000331	0.000313
0.000447	0.000353	0.000351	0.000372	0.000316	0.0005	0.000331	0.000313
0.000448	0.000353	0.000351	0.000373	0.000317	0.000501	0.000331	0.000313
0.000449	0.000353	0.000352	0.000373	0.000317	0.000501	0.000332	0.000314
0.00045	0.000354	0.000352	0.000373	0.000317	0.000501	0.000333	0.000314
0.00045	0.000355	0.000352	0.000374	0.000317	0.000501	0.000333	0.000314
0.00045	0.000356	0.000353	0.000374	0.000317	0.000502	0.000333	0.000314
0.00045	0.000357	0.000353	0.000375	0.000317	0.000503	0.000335	0.000314
0.000451	0.000357	0.000353	0.000375	0.000318	0.000503	0.000335	0.000314
0.000452	0.000358	0.000354	0.000375	0.000318	0.000503	0.000335	0.000314
0.000452	0.000358	0.000354	0.000376	0.000318	0.000504	0.000336	0.000315
0.000453	0.000358	0.000354	0.000376	0.000318	0.000505	0.000336	0.000315
0.000453	0.000358	0.000354	0.000377	0.000318	0.000506	0.000338	0.000316
0.000454	0.000358	0.000355	0.000377	0.000318	0.000506	0.000338	0.000316
0.000454	0.000358	0.000355	0.000378	0.000319	0.000506	0.000339	0.000316
0.000454	0.000359	0.000355	0.000378	0.000319	0.000506	0.000339	0.000316
0.000454	0.000359	0.000356	0.000378	0.000319	0.000507	0.00034	0.000316
0.000455	0.000359	0.000356	0.000378	0.000319	0.000507	0.00034	0.000317
0.000455	0.00036	0.000356	0.000378	0.00032	0.000507	0.000341	0.000317
0.000456	0.00036	0.000356	0.000378	0.00032	0.000507	0.000341	0.000317
0.000456	0.000361	0.000356	0.000378	0.00032	0.000508	0.000341	0.000317
0.000456	0.000361	0.000356	0.000378	0.00032	0.000508	0.000341	0.000318
0.000457	0.000362	0.000356	0.000379	0.00032	0.000508	0.000341	0.000318
0.000457	0.000362	0.000356	0.000379	0.00032	0.000508	0.000342	0.000318
0.000457	0.000363	0.000357	0.000379	0.000321	0.000509	0.000342	0.000318
0.000457	0.000363	0.000357	0.00038	0.000321	0.00051	0.000342	0.000318
0.000457	0.000363	0.000357	0.00038	0.000321	0.00051	0.000342	0.000319
0.000457	0.000363	0.000358	0.00038	0.000322	0.000511	0.000343	0.00032
0.000458	0.000363	0.000358	0.000381	0.000322	0.000511	0.000343	0.00032
0.000458	0.000363	0.000359	0.000381	0.000322	0.000512	0.000343	0.00032
0.000458	0.000363	0.000359	0.000381	0.000322	0.000512	0.000344	0.000321
0.000458	0.000363	0.000359	0.000381	0.000322	0.000513	0.000344	0.000321
0.000459	0.000364	0.00036	0.000381	0.000323	0.000513	0.000344	0.000321
0.000459	0.000364	0.00036	0.000381	0.000323	0.000513	0.000344	0.000321
0.000459	0.000364	0.00036	0.000381	0.000323	0.000514	0.000345	0.000321
0.000459	0.000365	0.000361	0.000382	0.000323	0.000514	0.000346	0.000321
0.00046	0.000365	0.000361	0.000382	0.000323	0.000515	0.000346	0.000322
0.000461	0.000365	0.000362	0.000382	0.000323	0.000515	0.000346	0.000322
0.000461	0.000365	0.000362	0.000382	0.000323	0.000516	0.000346	0.000322
0.000462	0.000365	0.000362	0.000382	0.000324	0.000516	0.000347	0.000322
0.000462	0.000365	0.000362	0.000383	0.000324	0.000516	0.000348	0.000322
0.000462	0.000366	0.000363	0.000383	0.000324	0.000517	0.000348	0.000323
0.000462	0.000367	0.000363	0.000383	0.000324	0.000518	0.000348	0.000323
0.000462	0.000367	0.000363	0.000384	0.000325	0.000518	0.000349	0.000323
0.000462	0.000367	0.000363	0.000384	0.000325	0.000518	0.000349	0.000323
0.000463	0.000368	0.000363	0.000384	0.000325	0.000519	0.000349	0.000324
0.000463	0.000368	0.000364	0.000384	0.000325	0.000519	0.00035	0.000324
0.000463	0.000368	0.000364	0.000384	0.000325	0.000519	0.00035	0.000324
0.000463	0.000368	0.000364	0.000384	0.000325	0.000519	0.00035	0.000325
0.000463	0.000368	0.000364	0.000384	0.000326	0.00052	0.00035	0.000325
0.000463	0.000369	0.000364	0.000385	0.000326	0.00052	0.000351	0.000325
0.000463	0.000369	0.000365	0.000385	0.000326	0.00052	0.000352	0.000325
0.000464	0.000369	0.000365	0.000385	0.000326	0.00052	0.000352	0.000325
0.000464	0.00037	0.000366	0.000385	0.000326	0.00052	0.000352	0.000326
0.000464	0.00037	0.000366	0.000385	0.000326	0.00052	0.000352	0.000326
0.000464	0.00037	0.000366	0.000386	0.000326	0.00052	0.000352	0.000326
0.000464	0.000372	0.000366	0.000386	0.000326	0.00052	0.000353	0.000326
0.000464	0.000372	0.000366	0.000386	0.000327	0.000521	0.000353	0.000326
0.000464	0.000372	0.000367	0.000386	0.000327	0.000521	0.000354	0.000326
0.000465	0.000372	0.000367	0.000387	0.000327	0.000521	0.000354	0.000327
0.000465	0.000373	0.000367	0.000387	0.000327	0.000521	0.000355	0.000327
0.000465	0.000373	0.000367	0.000387	0.000327	0.000522	0.000355	0.000327
0.000465	0.000373	0.000367	0.000388	0.000328	0.000522	0.000356	0.000327
0.000465	0.000374	0.000368	0.000388	0.000328	0.000523	0.000357	0.000327
0.000466	0.000374	0.000368	0.000388	0.000328	0.000523	0.000358	0.000327
0.000466	0.000374	0.000368	0.000388	0.000328	0.000523	0.000358	0.000327
0.000466	0.000374	0.000368	0.000388	0.000329	0.000523	0.000358	0.000327
0.000467	0.000374	0.000368	0.000388	0.000329	0.000523	0.000359	0.000328
0.000467	0.000374	0.000368	0.000388	0.000329	0.000524	0.000359	0.000328
0.000467	0.000375	0.000368	0.000389	0.000329	0.000524	0.000359	0.000328
0.000467	0.000375	0.000368	0.000389	0.000329	0.000524	0.000359	0.000328
0.000467	0.000375	0.000369	0.000389	0.000329	0.000525	0.000359	0.000328
0.000468	0.000376	0.000369	0.00039	0.00033	0.000525	0.00036	0.000329
0.000469	0.000376	0.000369	0.00039	0.00033	0.000525	0.00036	0.000329
0.000469	0.000376	0.000369	0.00039	0.00033	0.000525	0.00036	0.000329
0.000469	0.000377	0.000369	0.00039	0.00033	0.000526	0.00036	0.000329
0.000469	0.000377	0.00037	0.00039	0.00033	0.000526	0.000361	0.000329
0.00047	0.000377	0.00037	0.00039	0.000331	0.000526	0.000361	0.000329
0.00047	0.000377	0.000371	0.000391	0.000332	0.000526	0.000361	0.00033
0.00047	0.000377	0.000371	0.000391	0.000332	0.000527	0.000362	0.00033
0.00047	0.000377	0.000372	0.000391	0.000332	0.000527	0.000363	0.00033
0.000471	0.000377	0.000372	0.000391	0.000332	0.000527	0.000364	0.00033
0.000471	0.000377	0.000372	0.000391	0.000332	0.000528	0.000364	0.000331
0.000471	0.000377	0.000372	0.000391	0.000332	0.000528	0.000364	0.000331
0.000471	0.000377	0.000372	0.000391	0.000332	0.000528	0.000366	0.000331
0.000472	0.000377	0.000372	0.000391	0.000332	0.000528	0.000366	0.000331
0.000472	0.000377	0.000372	0.000392	0.000333	0.000529	0.000366	0.000331
0.000472	0.000377	0.000373	0.000392	0.000333	0.000529	0.000366	0.000332
0.000472	0.000378	0.000373	0.000393	0.000333	0.000529	0.000367	0.000332
0.000472	0.000378	0.000373	0.000393	0.000333	0.000529	0.000367	0.000333
0.000473	0.000378	0.000373	0.000393	0.000333	0.000529	0.000367	0.000333
0.000473	0.000378	0.000374	0.000393	0.000333	0.000529	0.000367	0.000333
0.000473	0.000379	0.000374	0.000393	0.000333	0.000529	0.000368	0.000333
0.000473	0.000379	0.000374	0.000394	0.000333	0.00053	0.000368	0.000333
0.000473	0.000379	0.000374	0.000394	0.000334	0.00053	0.000369	0.000333
0.000474	0.00038	0.000375	0.000394	0.000334	0.00053	0.000369	0.000333
0.000474	0.00038	0.000375	0.000394	0.000334	0.00053	0.000369	0.000334
0.000474	0.000381	0.000375	0.000394	0.000334	0.00053	0.000369	0.000334
0.000475	0.000381	0.000375	0.000394	0.000335	0.00053	0.00037	0.000335
0.000475	0.000382	0.000375	0.000394	0.000335	0.00053	0.00037	0.000335
0.000475	0.000382	0.000376	0.000394	0.000335	0.00053	0.000371	0.000335
0.000476	0.000384	0.000376	0.000395	0.000336	0.00053	0.000372	0.000335
0.000476	0.000384	0.000376	0.000395	0.000336	0.000531	0.000372	0.000335
0.000476	0.000384	0.000376	0.000395	0.000336	0.000531	0.000372	0.000336
0.000476	0.000384	0.000376	0.000396	0.000336	0.000532	0.000372	0.000336
0.000476	0.000384	0.000377	0.000396	0.000336	0.000532	0.000373	0.000336
0.000477	0.000384	0.000377	0.000396	0.000336	0.000532	0.000373	0.000336
0.000477	0.000384	0.000377	0.000396	0.000336	0.000532	0.000373	0.000337
0.000477	0.000385	0.000377	0.000397	0.000337	0.000533	0.000374	0.000337
0.000477	0.000385	0.000377	0.000397	0.000337	0.000533	0.000374	0.000337
0.000478	0.000385	0.000377	0.000397	0.000338	0.000533	0.000374	0.000337
0.000478	0.000385	0.000378	0.000397	0.000338	0.000533	0.000374	0.000337
0.000479	0.000385	0.000378	0.000398	0.000338	0.000533	0.000375	0.000337
0.000479	0.000386	0.000378	0.000398	0.000338	0.000534	0.000376	0.000339
0.000479	0.000386	0.000379	0.000398	0.000338	0.000534	0.000376	0.000339
0.000479	0.000386	0.000379	0.000398	0.000339	0.000534	0.000376	0.000339
0.000479	0.000386	0.000379	0.000398	0.000339	0.000534	0.000376	0.000339
0.00048	0.000386	0.000379	0.000398	0.000339	0.000535	0.000376	0.000339
0.00048	0.000386	0.000379	0.000398	0.000339	0.000535	0.000377	0.000339
0.00048	0.000386	0.000379	0.000398	0.000339	0.000536	0.000377	0.00034
0.000481	0.000386	0.000379	0.000398	0.000339	0.000537	0.000377	0.00034
0.000481	0.000387	0.00038	0.000398	0.000339	0.000537	0.000377	0.00034
0.000481	0.000387	0.00038	0.000398	0.00034	0.000537	0.000377	0.00034
0.000481	0.000387	0.00038	0.000399	0.00034	0.000537	0.000378	0.00034
0.000481	0.000387	0.00038	0.000399	0.00034	0.000537	0.000378	0.00034
0.000482	0.000387	0.000381	0.000399	0.00034	0.000538	0.000381	0.00034
0.000482	0.000387	0.000381	0.000399	0.00034	0.000538	0.000381	0.00034
0.000482	0.000388	0.000381	0.000399	0.00034	0.000538	0.000381	0.00034
0.000483	0.000388	0.000381	0.000399	0.00034	0.000538	0.000381	0.00034
0.000483	0.000388	0.000381	0.0004	0.00034	0.000538	0.000382	0.000341
0.000483	0.000388	0.000381	0.0004	0.00034	0.000538	0.000382	0.000341
0.000483	0.000388	0.000381	0.000401	0.00034	0.000539	0.000382	0.000341
0.000483	0.000389	0.000381	0.000401	0.000341	0.000539	0.000383	0.000341
0.000483	0.000389	0.000382	0.000401	0.000341	0.000539	0.000383	0.000341
0.000483	0.000389	0.000382	0.000401	0.000341	0.000539	0.000383	0.000341
0.000484	0.000389	0.000383	0.000401	0.000341	0.00054	0.000385	0.000341
0.000485	0.000389	0.000383	0.000401	0.000341	0.00054	0.000385	0.000342
0.000485	0.000389	0.000383	0.000402	0.000342	0.00054	0.000385	0.000342
0.000485	0.000389	0.000383	0.000402	0.000342	0.000541	0.000385	0.000342
0.000485	0.00039	0.000383	0.000402	0.000342	0.000541	0.000385	0.000343
0.000485	0.00039	0.000384	0.000402	0.000343	0.000541	0.000386	0.000343
0.000486	0.00039	0.000384	0.000403	0.000344	0.000541	0.000386	0.000343
0.000486	0.00039	0.000384	0.000403	0.000344	0.000541	0.000386	0.000344
0.000486	0.00039	0.000384	0.000403	0.000344	0.000541	0.000386	0.000344
0.000486	0.00039	0.000384	0.000403	0.000344	0.000541	0.000387	0.000344
0.000486	0.00039	0.000385	0.000403	0.000344	0.000542	0.000387	0.000344
0.000486	0.000391	0.000385	0.000404	0.000344	0.000542	0.000387	0.000344
0.000486	0.000391	0.000385	0.000404	0.000344	0.000542	0.000388	0.000345
0.000486	0.000391	0.000385	0.000404	0.000345	0.000542	0.000388	0.000345
0.000487	0.000391	0.000385	0.000404	0.000345	0.000543	0.000388	0.000345
0.000487	0.000391	0.000385	0.000404	0.000345	0.000543	0.000388	0.000345
0.000487	0.000392	0.000386	0.000405	0.000345	0.000543	0.000388	0.000345
0.000487	0.000392	0.000386	0.000405	0.000346	0.000543	0.000389	0.000345
0.000488	0.000392	0.000386	0.000406	0.000346	0.000543	0.000389	0.000345
0.000488	0.000392	0.000386	0.000406	0.000346	0.000543	0.000389	0.000345
0.000488	0.000392	0.000386	0.000406	0.000346	0.000544	0.000389	0.000346
0.000488	0.000392	0.000386	0.000406	0.000346	0.000544	0.00039	0.000346
0.000488	0.000392	0.000386	0.000406	0.000346	0.000545	0.00039	0.000346
0.000488	0.000393	0.000386	0.000406	0.000346	0.000546	0.00039	0.000346
0.000488	0.000393	0.000386	0.000406	0.000346	0.000546	0.00039	0.000346
0.000489	0.000393	0.000387	0.000407	0.000347	0.000546	0.000391	0.000346
0.000489	0.000393	0.000387	0.000407	0.000347	0.000546	0.000391	0.000347
0.000489	0.000393	0.000387	0.000407	0.000347	0.000546	0.000391	0.000347
0.000489	0.000394	0.000387	0.000407	0.000348	0.000546	0.000391	0.000347
0.000489	0.000394	0.000387	0.000408	0.000348	0.000546	0.000391	0.000347
0.000489	0.000394	0.000387	0.000408	0.000348	0.000547	0.000391	0.000348
0.00049	0.000394	0.000387	0.000408	0.000348	0.000547	0.000391	0.000348
0.000491	0.000394	0.000387	0.000408	0.000349	0.000547	0.000392	0.000348
0.000491	0.000394	0.000387	0.000409	0.000349	0.000547	0.000392	0.000348
0.000491	0.000394	0.000388	0.000409	0.000349	0.000547	0.000392	0.000348
0.000491	0.000395	0.000388	0.000409	0.000349	0.000547	0.000392	0.000348
0.000492	0.000395	0.000388	0.000409	0.000349	0.000547	0.000393	0.000348
0.000492	0.000395	0.000388	0.00041	0.000349	0.000548	0.000393	0.000348
0.000492	0.000395	0.000388	0.00041	0.00035	0.000548	0.000393	0.000349
0.000492	0.000395	0.000388	0.00041	0.00035	0.000548	0.000393	0.000349
0.000492	0.000396	0.000388	0.00041	0.00035	0.000548	0.000394	0.00035
0.000494	0.000396	0.000388	0.00041	0.00035	0.000548	0.000394	0.00035
0.000495	0.000397	0.000388	0.00041	0.00035	0.000549	0.000394	0.00035
0.000495	0.000397	0.000388	0.00041	0.00035	0.000549	0.000394	0.00035
0.000495	0.000397	0.000389	0.00041	0.00035	0.000549	0.000395	0.00035
0.000495	0.000397	0.000389	0.00041	0.00035	0.000549	0.000395	0.00035
0.000496	0.000398	0.000389	0.00041	0.00035	0.000549	0.000395	0.00035
0.000496	0.000398	0.000389	0.000411	0.00035	0.000549	0.000395	0.00035
0.000496	0.000398	0.00039	0.000411	0.000351	0.000549	0.000395	0.00035
0.000496	0.000399	0.00039	0.000411	0.000351	0.000549	0.000395	0.00035
0.000496	0.000399	0.00039	0.000411	0.000351	0.00055	0.000395	0.00035
0.000496	0.000399	0.00039	0.000413	0.000351	0.00055	0.000396	0.00035
0.000496	0.000399	0.00039	0.000413	0.000351	0.00055	0.000396	0.000351
0.000496	0.000399	0.00039	0.000413	0.000351	0.00055	0.000396	0.000351
0.000496	0.000399	0.00039	0.000413	0.000352	0.000551	0.000397	0.000351
0.000497	0.000399	0.000391	0.000413	0.000352	0.000551	0.000397	0.000352
0.000497	0.000399	0.000391	0.000413	0.000352	0.000551	0.000397	0.000352
0.000498	0.0004	0.000391	0.000414	0.000352	0.000551	0.000397	0.000352
0.000498	0.0004	0.000392	0.000414	0.000352	0.000552	0.000397	0.000352
0.000498	0.0004	0.000392	0.000414	0.000352	0.000552	0.000397	0.000352
0.000498	0.0004	0.000392	0.000414	0.000352	0.000552	0.000397	0.000352
0.000498	0.0004	0.000392	0.000414	0.000353	0.000552	0.000397	0.000352
0.000498	0.0004	0.000392	0.000414	0.000354	0.000552	0.000397	0.000352
0.000498	0.0004	0.000393	0.000415	0.000354	0.000552	0.000398	0.000353
0.000499	0.0004	0.000393	0.000415	0.000354	0.000552	0.000398	0.000353
0.000499	0.0004	0.000393	0.000415	0.000354	0.000552	0.000398	0.000353
0.000499	0.000401	0.000393	0.000416	0.000354	0.000553	0.000398	0.000354
0.0005	0.000401	0.000394	0.000416	0.000354	0.000553	0.000398	0.000354
0.0005	0.000401	0.000394	0.000416	0.000354	0.000553	0.000399	0.000354
0.0005	0.000401	0.000394	0.000416	0.000354	0.000554	0.000399	0.000354
0.000501	0.000401	0.000394	0.000416	0.000355	0.000554	0.0004	0.000354
0.000501	0.000402	0.000394	0.000417	0.000355	0.000554	0.0004	0.000355
0.000502	0.000402	0.000395	0.000417	0.000355	0.000554	0.0004	0.000355
0.000502	0.000402	0.000395	0.000417	0.000355	0.000555	0.0004	0.000355
0.000502	0.000402	0.000395	0.000417	0.000355	0.000555	0.0004	0.000355
0.000502	0.000403	0.000395	0.000417	0.000355	0.000555	0.000401	0.000356
0.000503	0.000403	0.000395	0.000417	0.000356	0.000556	0.000401	0.000356
0.000503	0.000403	0.000396	0.000418	0.000356	0.000556	0.000401	0.000356
0.000503	0.000403	0.000396	0.000418	0.000356	0.000557	0.000401	0.000356
0.000504	0.000403	0.000396	0.000418	0.000356	0.000557	0.000402	0.000356
0.000504	0.000403	0.000397	0.000418	0.000356	0.000557	0.000403	0.000356
0.000504	0.000403	0.000397	0.000419	0.000357	0.000557	0.000403	0.000356
0.000504	0.000404	0.000398	0.000419	0.000357	0.000558	0.000403	0.000356
0.000504	0.000404	0.000398	0.000419	0.000357	0.000558	0.000403	0.000356
0.000504	0.000404	0.000398	0.000419	0.000357	0.000558	0.000403	0.000356
0.000505	0.000404	0.000398	0.000419	0.000357	0.000558	0.000403	0.000356
0.000505	0.000404	0.000398	0.000419	0.000358	0.000558	0.000404	0.000356
0.000506	0.000404	0.000399	0.00042	0.000358	0.000558	0.000404	0.000356
0.000506	0.000405	0.000399	0.00042	0.000358	0.000558	0.000404	0.000357
0.000506	0.000405	0.000399	0.00042	0.000358	0.000559	0.000404	0.000357
0.000507	0.000406	0.000399	0.00042	0.000358	0.00056	0.000404	0.000357
0.000507	0.000406	0.000399	0.00042	0.000358	0.00056	0.000404	0.000357
0.000507	0.000406	0.000399	0.000421	0.000358	0.00056	0.000405	0.000358
0.000507	0.000407	0.0004	0.000421	0.000358	0.00056	0.000405	0.000358
0.000508	0.000407	0.0004	0.000421	0.000358	0.000561	0.000405	0.000358
0.000508	0.000407	0.0004	0.000421	0.000358	0.000561	0.000406	0.000358
0.000508	0.000407	0.0004	0.000422	0.000358	0.000561	0.000406	0.000358
0.000509	0.000408	0.0004	0.000422	0.000358	0.000561	0.000406	0.000358
0.000509	0.000408	0.0004	0.000422	0.000359	0.000561	0.000406	0.000358
0.000509	0.000408	0.0004	0.000422	0.000359	0.000562	0.000407	0.000358
0.000509	0.000408	0.0004	0.000422	0.000359	0.000562	0.000407	0.000358
0.00051	0.000408	0.000401	0.000422	0.000359	0.000562	0.000407	0.000359
0.00051	0.000408	0.000401	0.000423	0.000359	0.000562	0.000407	0.000359
0.00051	0.000408	0.000401	0.000424	0.000359	0.000563	0.000408	0.000359
0.00051	0.000408	0.000401	0.000424	0.000359	0.000563	0.000408	0.000359
0.00051	0.000409	0.000401	0.000424	0.000359	0.000563	0.000408	0.000359
0.00051	0.000409	0.000401	0.000424	0.00036	0.000563	0.000408	0.00036
0.000511	0.000409	0.000401	0.000424	0.00036	0.000563	0.000408	0.00036
0.000511	0.000409	0.000401	0.000425	0.00036	0.000563	0.000409	0.00036
0.000511	0.000409	0.000402	0.000425	0.00036	0.000563	0.000409	0.00036
0.000511	0.000409	0.000402	0.000425	0.000361	0.000563	0.000409	0.000361
0.000511	0.000409	0.000402	0.000425	0.000361	0.000564	0.00041	0.000361
0.000512	0.000409	0.000402	0.000425	0.000361	0.000564	0.00041	0.000361
0.000512	0.00041	0.000402	0.000425	0.000361	0.000564	0.000411	0.000361
0.000514	0.00041	0.000402	0.000425	0.000361	0.000564	0.000412	0.000361
0.000514	0.00041	0.000403	0.000425	0.000362	0.000564	0.000412	0.000361
0.000515	0.00041	0.000403	0.000426	0.000362	0.000565	0.000412	0.000362
0.000515	0.00041	0.000403	0.000427	0.000362	0.000565	0.000412	0.000362
0.000515	0.00041	0.000403	0.000427	0.000362	0.000565	0.000412	0.000362
0.000516	0.00041	0.000403	0.000427	0.000362	0.000565	0.000413	0.000362
0.000516	0.000411	0.000403	0.000427	0.000362	0.000566	0.000413	0.000362
0.000516	0.000411	0.000403	0.000427	0.000363	0.000566	0.000413	0.000362
0.000516	0.000411	0.000403	0.000427	0.000363	0.000566	0.000413	0.000362
0.000517	0.000411	0.000404	0.000427	0.000364	0.000566	0.000413	0.000362
0.000517	0.000411	0.000404	0.000427	0.000364	0.000566	0.000414	0.000362
0.000517	0.000411	0.000404	0.000427	0.000364	0.000566	0.000414	0.000363
0.000517	0.000411	0.000404	0.000427	0.000364	0.000566	0.000414	0.000363
0.000517	0.000412	0.000404	0.000427	0.000364	0.000566	0.000414	0.000363
0.000517	0.000412	0.000404	0.000427	0.000364	0.000567	0.000414	0.000364
0.000517	0.000412	0.000405	0.000427	0.000364	0.000567	0.000414	0.000364
0.000518	0.000412	0.000405	0.000427	0.000365	0.000567	0.000414	0.000364
0.000518	0.000412	0.000405	0.000428	0.000365	0.000567	0.000415	0.000364
0.000518	0.000412	0.000405	0.000428	0.000365	0.000567	0.000415	0.000364
0.000518	0.000413	0.000405	0.000428	0.000365	0.000567	0.000415	0.000364
0.000518	0.000413	0.000405	0.000428	0.000365	0.000567	0.000415	0.000364
0.000519	0.000413	0.000406	0.000428	0.000365	0.000568	0.000415	0.000364
0.000519	0.000413	0.000406	0.000428	0.000365	0.000568	0.000415	0.000365
0.000519	0.000413	0.000406	0.000429	0.000365	0.000568	0.000416	0.000365
0.000519	0.000413	0.000406	0.000429	0.000365	0.000568	0.000416	0.000365
0.000519	0.000414	0.000406	0.000429	0.000365	0.000569	0.000416	0.000365
0.000519	0.000414	0.000406	0.000429	0.000365	0.000569	0.000416	0.000365
0.000519	0.000414	0.000406	0.000429	0.000366	0.000569	0.000416	0.000365
0.000519	0.000414	0.000406	0.00043	0.000366	0.000569	0.000416	0.000365
0.00052	0.000415	0.000407	0.00043	0.000366	0.000569	0.000416	0.000365
0.00052	0.000415	0.000407	0.00043	0.000366	0.000569	0.000417	0.000366
0.00052	0.000415	0.000407	0.00043	0.000366	0.000569	0.000417	0.000366
0.00052	0.000415	0.000407	0.00043	0.000366	0.000569	0.000417	0.000366
0.00052	0.000415	0.000407	0.00043	0.000366	0.000569	0.000417	0.000366
0.00052	0.000415	0.000407	0.000431	0.000366	0.000569	0.000417	0.000366
0.00052	0.000416	0.000408	0.000431	0.000366	0.000569	0.000418	0.000366
0.00052	0.000416	0.000408	0.000431	0.000366	0.000569	0.000418	0.000366
0.000521	0.000416	0.000408	0.000431	0.000366	0.00057	0.000418	0.000366
0.000521	0.000417	0.000408	0.000431	0.000366	0.00057	0.000418	0.000366
0.000521	0.000417	0.000408	0.000431	0.000367	0.00057	0.000418	0.000367
0.000521	0.000417	0.000408	0.000432	0.000367	0.00057	0.000418	0.000367
0.000521	0.000417	0.000408	0.000433	0.000367	0.00057	0.000419	0.000367
0.000522	0.000417	0.000408	0.000433	0.000367	0.000571	0.000419	0.000367
0.000522	0.000418	0.000408	0.000433	0.000367	0.000571	0.000419	0.000367
0.000522	0.000418	0.000408	0.000433	0.000367	0.000571	0.000419	0.000367
0.000522	0.000418	0.000408	0.000433	0.000367	0.000571	0.000419	0.000368
0.000522	0.000418	0.000408	0.000433	0.000367	0.000571	0.000419	0.000368
0.000522	0.000418	0.000409	0.000433	0.000367	0.000572	0.000419	0.000368
0.000523	0.000418	0.000409	0.000433	0.000368	0.000572	0.000419	0.000368
0.000523	0.000418	0.000409	0.000433	0.000368	0.000572	0.000419	0.000368
0.000523	0.000418	0.000409	0.000434	0.000368	0.000572	0.00042	0.000368
0.000524	0.000418	0.000409	0.000434	0.000368	0.000572	0.00042	0.000368
0.000524	0.000419	0.000409	0.000434	0.000368	0.000572	0.00042	0.000368
0.000524	0.000419	0.000409	0.000434	0.000368	0.000573	0.00042	0.000368
0.000524	0.000419	0.000409	0.000434	0.000368	0.000573	0.00042	0.000368
0.000525	0.000419	0.000409	0.000434	0.000368	0.000573	0.00042	0.000369
0.000526	0.000419	0.000409	0.000434	0.000368	0.000573	0.000421	0.000369
0.000526	0.000419	0.000409	0.000434	0.000368	0.000573	0.000421	0.000369
0.000526	0.000419	0.000409	0.000435	0.000369	0.000573	0.000421	0.000369
0.000527	0.000419	0.00041	0.000435	0.000369	0.000573	0.000421	0.000369
0.000527	0.000419	0.00041	0.000435	0.000369	0.000573	0.000421	0.000369
0.000527	0.000419	0.00041	0.000435	0.000369	0.000573	0.000421	0.00037
0.000527	0.000419	0.00041	0.000435	0.000369	0.000574	0.000422	0.00037
0.000528	0.00042	0.00041	0.000435	0.000369	0.000574	0.000422	0.00037
0.000528	0.00042	0.000411	0.000435	0.000369	0.000574	0.000422	0.00037
0.000529	0.00042	0.000411	0.000435	0.000369	0.000574	0.000422	0.00037
0.000529	0.000421	0.000411	0.000435	0.000369	0.000574	0.000422	0.00037
0.000529	0.000421	0.000411	0.000436	0.000369	0.000574	0.000423	0.00037
0.000529	0.000421	0.000411	0.000436	0.000369	0.000575	0.000424	0.000371
0.00053	0.000421	0.000411	0.000437	0.00037	0.000575	0.000424	0.000371
0.00053	0.000421	0.000412	0.000437	0.00037	0.000575	0.000425	0.000371
0.00053	0.000421	0.000412	0.000437	0.00037	0.000575	0.000425	0.000372
0.00053	0.000421	0.000412	0.000437	0.00037	0.000575	0.000425	0.000372
0.000531	0.000421	0.000412	0.000437	0.000371	0.000575	0.000425	0.000372
0.000531	0.000421	0.000412	0.000437	0.000371	0.000576	0.000425	0.000372
0.000532	0.000422	0.000412	0.000438	0.000371	0.000576	0.000426	0.000372
0.000532	0.000422	0.000413	0.000438	0.000371	0.000576	0.000426	0.000373
0.000532	0.000422	0.000413	0.000438	0.000372	0.000576	0.000426	0.000373
0.000533	0.000422	0.000413	0.000438	0.000372	0.000576	0.000426	0.000374
0.000533	0.000422	0.000414	0.000438	0.000372	0.000576	0.000426	0.000374
0.000533	0.000423	0.000414	0.000438	0.000372	0.000576	0.000427	0.000374
0.000533	0.000423	0.000414	0.000438	0.000372	0.000577	0.000427	0.000374
0.000533	0.000423	0.000414	0.000438	0.000372	0.000577	0.000427	0.000374
0.000534	0.000423	0.000414	0.000439	0.000372	0.000577	0.000427	0.000374
0.000534	0.000423	0.000414	0.000439	0.000372	0.000577	0.000428	0.000374
0.000534	0.000423	0.000414	0.000439	0.000372	0.000577	0.000428	0.000374
0.000534	0.000423	0.000414	0.000439	0.000373	0.000577	0.000428	0.000374
0.000534	0.000423	0.000414	0.000439	0.000373	0.000578	0.000428	0.000374
0.000534	0.000423	0.000414	0.000439	0.000373	0.000578	0.000428	0.000375
0.000534	0.000424	0.000414	0.00044	0.000373	0.000579	0.000428	0.000375
0.000534	0.000424	0.000415	0.00044	0.000373	0.000579	0.000429	0.000375
0.000534	0.000424	0.000415	0.00044	0.000373	0.000579	0.000429	0.000375
0.000534	0.000424	0.000415	0.00044	0.000373	0.00058	0.000429	0.000375
0.000535	0.000425	0.000415	0.00044	0.000373	0.00058	0.000429	0.000375
0.000535	0.000425	0.000415	0.00044	0.000373	0.00058	0.00043	0.000375
0.000535	0.000425	0.000415	0.00044	0.000373	0.00058	0.00043	0.000375
0.000535	0.000425	0.000415	0.00044	0.000373	0.00058	0.00043	0.000375
0.000536	0.000426	0.000416	0.00044	0.000374	0.00058	0.000431	0.000375
0.000536	0.000426	0.000417	0.00044	0.000374	0.00058	0.000431	0.000375
0.000536	0.000426	0.000417	0.00044	0.000374	0.00058	0.000431	0.000376
0.000536	0.000426	0.000417	0.00044	0.000374	0.000581	0.000431	0.000376
0.000537	0.000427	0.000417	0.00044	0.000374	0.000581	0.000431	0.000376
0.000537	0.000427	0.000417	0.00044	0.000374	0.000581	0.000431	0.000376
0.000537	0.000427	0.000417	0.000441	0.000374	0.000581	0.000431	0.000376
0.000537	0.000427	0.000418	0.000441	0.000374	0.000581	0.000431	0.000376
0.000537	0.000428	0.000418	0.000441	0.000375	0.000581	0.000431	0.000376
0.000537	0.000428	0.000418	0.000441	0.000375	0.000581	0.000432	0.000376
0.000538	0.000428	0.000418	0.000441	0.000375	0.000581	0.000432	0.000376
0.000538	0.000429	0.000418	0.000441	0.000375	0.000581	0.000432	0.000376
0.000538	0.000429	0.000418	0.000441	0.000375	0.000582	0.000432	0.000376
0.000538	0.000429	0.000418	0.000442	0.000375	0.000582	0.000432	0.000376
0.000539	0.000429	0.000418	0.000442	0.000376	0.000582	0.000432	0.000377
0.000539	0.000429	0.000419	0.000442	0.000376	0.000582	0.000432	0.000377
0.000539	0.000429	0.000419	0.000442	0.000376	0.000582	0.000432	0.000377
0.000539	0.00043	0.000419	0.000442	0.000376	0.000582	0.000432	0.000377
0.000539	0.00043	0.000419	0.000442	0.000376	0.000582	0.000432	0.000377
0.00054	0.00043	0.000419	0.000442	0.000376	0.000582	0.000432	0.000377
0.00054	0.00043	0.000419	0.000442	0.000376	0.000583	0.000433	0.000377
0.00054	0.000431	0.000419	0.000442	0.000376	0.000583	0.000433	0.000377
0.00054	0.000431	0.000419	0.000442	0.000376	0.000583	0.000434	0.000377
0.00054	0.000431	0.000419	0.000442	0.000376	0.000583	0.000434	0.000377
0.000541	0.000431	0.00042	0.000443	0.000377	0.000583	0.000434	0.000377
0.000541	0.000431	0.00042	0.000443	0.000377	0.000583	0.000434	0.000377
0.000541	0.000432	0.00042	0.000443	0.000377	0.000583	0.000434	0.000377
0.000541	0.000432	0.00042	0.000443	0.000377	0.000584	0.000434	0.000378
0.000542	0.000432	0.00042	0.000443	0.000377	0.000584	0.000435	0.000378
0.000542	0.000432	0.00042	0.000443	0.000377	0.000584	0.000435	0.000378
0.000542	0.000432	0.000421	0.000443	0.000377	0.000584	0.000435	0.000378
0.000542	0.000432	0.000421	0.000443	0.000377	0.000584	0.000435	0.000378
0.000543	0.000433	0.000421	0.000443	0.000377	0.000584	0.000435	0.000378
0.000543	0.000433	0.000421	0.000443	0.000378	0.000584	0.000435	0.000378
0.000543	0.000433	0.000421	0.000443	0.000378	0.000584	0.000435	0.000378
0.000543	0.000433	0.000422	0.000444	0.000378	0.000584	0.000436	0.000378
0.000543	0.000433	0.000422	0.000444	0.000378	0.000585	0.000436	0.000378
0.000544	0.000433	0.000422	0.000444	0.000379	0.000585	0.000436	0.000378
0.000544	0.000433	0.000422	0.000444	0.000379	0.000585	0.000436	0.000378
0.000544	0.000433	0.000422	0.000444	0.000379	0.000586	0.000436	0.000378
0.000544	0.000433	0.000422	0.000444	0.000379	0.000586	0.000437	0.000378
0.000544	0.000434	0.000422	0.000444	0.000379	0.000586	0.000437	0.000378
0.000545	0.000434	0.000423	0.000444	0.000379	0.000586	0.000437	0.000379
0.000545	0.000434	0.000423	0.000444	0.00038	0.000586	0.000437	0.000379
0.000545	0.000434	0.000423	0.000444	0.00038	0.000586	0.000437	0.000379
0.000545	0.000435	0.000423	0.000444	0.00038	0.000587	0.000437	0.000379
0.000545	0.000435	0.000423	0.000445	0.00038	0.000587	0.000438	0.000379
0.000545	0.000435	0.000423	0.000445	0.00038	0.000587	0.000438	0.000379
0.000546	0.000435	0.000423	0.000445	0.00038	0.000587	0.000438	0.000379
0.000547	0.000435	0.000423	0.000445	0.00038	0.000587	0.000439	0.000379
0.000547	0.000435	0.000424	0.000445	0.000381	0.000588	0.000439	0.000379
0.000547	0.000435	0.000424	0.000445	0.000381	0.000588	0.000439	0.000379
0.000547	0.000436	0.000424	0.000445	0.000381	0.000588	0.000439	0.000379
0.000547	0.000436	0.000424	0.000445	0.000381	0.000588	0.000439	0.000379
0.000547	0.000436	0.000424	0.000445	0.000381	0.000588	0.000439	0.000379
0.000547	0.000436	0.000424	0.000445	0.000381	0.000588	0.00044	0.00038
0.000548	0.000436	0.000424	0.000446	0.000381	0.000588	0.00044	0.00038
0.000548	0.000437	0.000424	0.000446	0.000381	0.000588	0.00044	0.00038
0.000548	0.000437	0.000424	0.000446	0.000381	0.000588	0.00044	0.00038
0.000548	0.000437	0.000424	0.000446	0.000382	0.000588	0.00044	0.00038
0.000549	0.000437	0.000424	0.000446	0.000382	0.000589	0.000441	0.00038
0.000549	0.000437	0.000424	0.000446	0.000382	0.000589	0.000441	0.00038
0.000549	0.000437	0.000425	0.000446	0.000382	0.000589	0.000441	0.00038
0.000549	0.000437	0.000425	0.000446	0.000382	0.000589	0.000441	0.00038
0.000549	0.000438	0.000425	0.000446	0.000382	0.000589	0.000441	0.000381
0.000549	0.000438	0.000425	0.000447	0.000382	0.000589	0.000441	0.000381
0.000549	0.000438	0.000425	0.000447	0.000382	0.000589	0.000441	0.000381
0.000549	0.000438	0.000425	0.000447	0.000382	0.000589	0.000441	0.000381
0.000549	0.000438	0.000425	0.000447	0.000382	0.000589	0.000441	0.000381
0.00055	0.000438	0.000425	0.000447	0.000383	0.000589	0.000442	0.000381
0.00055	0.000438	0.000426	0.000447	0.000383	0.00059	0.000442	0.000381
0.00055	0.000438	0.000426	0.000447	0.000383	0.00059	0.000442	0.000381
0.00055	0.000438	0.000426	0.000448	0.000383	0.00059	0.000442	0.000381
0.00055	0.000439	0.000426	0.000448	0.000383	0.00059	0.000442	0.000381
0.00055	0.000439	0.000426	0.000448	0.000383	0.00059	0.000442	0.000381
0.00055	0.000439	0.000426	0.000449	0.000383	0.00059	0.000443	0.000381
0.00055	0.000439	0.000426	0.000449	0.000383	0.00059	0.000443	0.000382
0.00055	0.000439	0.000427	0.000449	0.000383	0.00059	0.000443	0.000382
0.00055	0.000439	0.000427	0.000449	0.000384	0.00059	0.000443	0.000382
0.000551	0.000439	0.000427	0.000449	0.000384	0.00059	0.000443	0.000382
0.000551	0.00044	0.000427	0.000449	0.000384	0.000591	0.000443	0.000382
0.000551	0.00044	0.000427	0.00045	0.000384	0.000591	0.000443	0.000382
0.000551	0.00044	0.000427	0.00045	0.000384	0.000591	0.000444	0.000382
0.000551	0.00044	0.000427	0.000451	0.000384	0.000591	0.000444	0.000382
0.000551	0.00044	0.000427	0.000451	0.000384	0.000591	0.000444	0.000383
0.000551	0.00044	0.000428	0.000451	0.000384	0.000592	0.000444	0.000383
0.000552	0.000441	0.000428	0.000451	0.000384	0.000592	0.000444	0.000383
0.000552	0.000441	0.000428	0.000451	0.000384	0.000592	0.000444	0.000383
0.000552	0.000441	0.000428	0.000451	0.000384	0.000592	0.000445	0.000383
0.000552	0.000441	0.000428	0.000451	0.000385	0.000592	0.000445	0.000383
0.000552	0.000441	0.000428	0.000451	0.000385	0.000592	0.000445	0.000383
0.000552	0.000441	0.000428	0.000451	0.000385	0.000593	0.000445	0.000384
0.000552	0.000441	0.000428	0.000451	0.000385	0.000593	0.000445	0.000384
0.000552	0.000441	0.000428	0.000452	0.000385	0.000593	0.000445	0.000384
0.000552	0.000442	0.000428	0.000452	0.000385	0.000593	0.000445	0.000384
0.000553	0.000442	0.000428	0.000452	0.000385	0.000593	0.000445	0.000384
0.000553	0.000442	0.000428	0.000453	0.000385	0.000593	0.000446	0.000384
0.000554	0.000442	0.000429	0.000453	0.000385	0.000593	0.000446	0.000384
0.000554	0.000442	0.000429	0.000453	0.000385	0.000593	0.000446	0.000384
0.000554	0.000442	0.000429	0.000453	0.000385	0.000594	0.000446	0.000384
0.000555	0.000442	0.000429	0.000453	0.000385	0.000594	0.000446	0.000384
0.000555	0.000443	0.000429	0.000453	0.000386	0.000594	0.000446	0.000384
0.000555	0.000443	0.000429	0.000453	0.000386	0.000594	0.000446	0.000384
0.000555	0.000443	0.000429	0.000453	0.000386	0.000594	0.000447	0.000384
0.000555	0.000443	0.000429	0.000453	0.000386	0.000594	0.000447	0.000385
0.000555	0.000443	0.000429	0.000453	0.000386	0.000594	0.000447	0.000385
0.000555	0.000443	0.000429	0.000453	0.000386	0.000595	0.000447	0.000385
0.000555	0.000443	0.00043	0.000453	0.000386	0.000595	0.000447	0.000385
0.000555	0.000444	0.00043	0.000454	0.000386	0.000595	0.000447	0.000385
0.000555	0.000444	0.00043	0.000454	0.000386	0.000595	0.000447	0.000385
0.000556	0.000444	0.00043	0.000454	0.000386	0.000595	0.000447	0.000386
0.000556	0.000444	0.00043	0.000454	0.000386	0.000595	0.000447	0.000386
0.000557	0.000444	0.00043	0.000454	0.000387	0.000595	0.000447	0.000386
0.000557	0.000444	0.00043	0.000454	0.000387	0.000595	0.000448	0.000386
0.000557	0.000444	0.00043	0.000454	0.000387	0.000595	0.000448	0.000386
0.000557	0.000445	0.000431	0.000455	0.000387	0.000595	0.000448	0.000386
0.000558	0.000445	0.000431	0.000455	0.000387	0.000595	0.000448	0.000386
0.000558	0.000445	0.000431	0.000455	0.000387	0.000596	0.000448	0.000386
0.000558	0.000445	0.000431	0.000455	0.000387	0.000596	0.000448	0.000386
0.000558	0.000445	0.000432	0.000455	0.000387	0.000596	0.000449	0.000386
0.000558	0.000445	0.000432	0.000455	0.000387	0.000597	0.000449	0.000387
0.000559	0.000445	0.000432	0.000455	0.000388	0.000597	0.000449	0.000387
0.00056	0.000445	0.000432	0.000455	0.000388	0.000597	0.000449	0.000387
0.00056	0.000445	0.000432	0.000456	0.000388	0.000597	0.000449	0.000387
0.00056	0.000445	0.000432	0.000456	0.000388	0.000597	0.000449	0.000387
0.00056	0.000446	0.000432	0.000456	0.000388	0.000598	0.000449	0.000387
0.00056	0.000446	0.000433	0.000456	0.000388	0.000598	0.000449	0.000387
0.00056	0.000446	0.000433	0.000457	0.000388	0.000598	0.000449	0.000387
0.00056	0.000446	0.000433	0.000457	0.000388	0.000598	0.00045	0.000387
0.00056	0.000446	0.000433	0.000457	0.000388	0.000599	0.00045	0.000387
0.00056	0.000446	0.000433	0.000457	0.000388	0.000599	0.00045	0.000387
0.000561	0.000447	0.000434	0.000457	0.000388	0.000599	0.000451	0.000388
0.000561	0.000447	0.000434	0.000457	0.000389	0.000599	0.000451	0.000388
0.000561	0.000447	0.000434	0.000457	0.000389	0.000599	0.000451	0.000388
0.000561	0.000447	0.000434	0.000457	0.000389	0.000599	0.000451	0.000388
0.000561	0.000447	0.000434	0.000457	0.000389	0.000599	0.000451	0.000388
0.000561	0.000447	0.000434	0.000457	0.000389	0.000599	0.000451	0.000388
0.000561	0.000447	0.000434	0.000457	0.000389	0.0006	0.000451	0.000389
0.000562	0.000448	0.000434	0.000458	0.000389	0.0006	0.000451	0.000389
0.000562	0.000448	0.000434	0.000458	0.000389	0.0006	0.000451	0.000389
0.000562	0.000448	0.000434	0.000458	0.000389	0.0006	0.000452	0.000389
0.000562	0.000448	0.000434	0.000458	0.000389	0.000601	0.000452	0.000389
0.000562	0.000448	0.000434	0.000458	0.00039	0.000601	0.000452	0.000389
0.000563	0.000448	0.000435	0.000458	0.00039	0.000601	0.000452	0.000389
0.000563	0.000448	0.000435	0.000458	0.00039	0.000601	0.000452	0.000389
0.000563	0.000449	0.000435	0.000458	0.00039	0.000601	0.000452	0.000389
0.000563	0.000449	0.000435	0.000459	0.00039	0.000601	0.000453	0.000389
0.000564	0.000449	0.000435	0.000459	0.00039	0.000601	0.000453	0.00039
0.000564	0.000449	0.000435	0.000459	0.00039	0.000601	0.000453	0.00039
0.000564	0.000449	0.000435	0.000459	0.00039	0.000601	0.000453	0.00039
0.000565	0.000449	0.000436	0.000459	0.00039	0.000602	0.000453	0.00039
0.000565	0.000449	0.000436	0.000459	0.00039	0.000602	0.000453	0.00039
0.000565	0.00045	0.000436	0.000459	0.00039	0.000602	0.000453	0.00039
0.000566	0.00045	0.000436	0.000459	0.00039	0.000602	0.000454	0.00039
0.000566	0.00045	0.000436	0.000459	0.000391	0.000602	0.000454	0.00039
0.000566	0.00045	0.000436	0.000459	0.000391	0.000602	0.000454	0.00039
0.000566	0.00045	0.000436	0.00046	0.000391	0.000602	0.000454	0.00039
0.000566	0.00045	0.000436	0.00046	0.000391	0.000602	0.000454	0.00039
0.000566	0.00045	0.000436	0.00046	0.000391	0.000603	0.000454	0.00039
0.000567	0.00045	0.000436	0.00046	0.000391	0.000603	0.000455	0.00039
0.000567	0.00045	0.000437	0.00046	0.000391	0.000603	0.000455	0.00039
0.000567	0.00045	0.000437	0.00046	0.000391	0.000603	0.000455	0.00039
0.000567	0.00045	0.000437	0.00046	0.000391	0.000603	0.000455	0.00039
0.000567	0.000451	0.000437	0.00046	0.000391	0.000604	0.000455	0.00039
0.000568	0.000451	0.000437	0.00046	0.000391	0.000604	0.000455	0.00039
0.000568	0.000451	0.000437	0.00046	0.000392	0.000604	0.000455	0.000391
0.000568	0.000451	0.000437	0.00046	0.000392	0.000604	0.000455	0.000391
0.000568	0.000451	0.000437	0.00046	0.000392	0.000604	0.000456	0.000391
0.000569	0.000451	0.000437	0.00046	0.000392	0.000604	0.000456	0.000391
0.000569	0.000452	0.000437	0.00046	0.000392	0.000604	0.000456	0.000391
0.000569	0.000452	0.000437	0.00046	0.000392	0.000605	0.000456	0.000391
0.000569	0.000452	0.000437	0.000461	0.000392	0.000605	0.000456	0.000391
0.000569	0.000452	0.000437	0.000461	0.000392	0.000605	0.000456	0.000391
0.000569	0.000452	0.000438	0.000461	0.000392	0.000605	0.000456	0.000392
0.00057	0.000452	0.000438	0.000461	0.000392	0.000605	0.000456	0.000392
0.00057	0.000452	0.000438	0.000462	0.000393	0.000605	0.000457	0.000392
0.00057	0.000452	0.000438	0.000462	0.000393	0.000605	0.000457	0.000392
0.000571	0.000452	0.000438	0.000462	0.000393	0.000605	0.000457	0.000392
0.000571	0.000452	0.000438	0.000462	0.000393	0.000605	0.000457	0.000392
0.000571	0.000452	0.000438	0.000462	0.000393	0.000605	0.000457	0.000392
0.000571	0.000452	0.000438	0.000462	0.000393	0.000605	0.000457	0.000392
0.000571	0.000452	0.000438	0.000462	0.000393	0.000606	0.000458	0.000392
0.000571	0.000452	0.000438	0.000462	0.000393	0.000606	0.000458	0.000393
0.000571	0.000453	0.000439	0.000463	0.000393	0.000606	0.000458	0.000393
0.000572	0.000453	0.000439	0.000463	0.000393	0.000606	0.000458	0.000393
0.000572	0.000453	0.000439	0.000463	0.000393	0.000606	0.000458	0.000393
0.000572	0.000453	0.000439	0.000463	0.000393	0.000606	0.000458	0.000393
0.000573	0.000453	0.000439	0.000463	0.000393	0.000606	0.000458	0.000393
0.000573	0.000453	0.000439	0.000463	0.000393	0.000607	0.000458	0.000393
0.000573	0.000453	0.000439	0.000463	0.000393	0.000607	0.000459	0.000393
0.000573	0.000454	0.000439	0.000464	0.000393	0.000607	0.000459	0.000393
0.000573	0.000454	0.000439	0.000464	0.000394	0.000607	0.000459	0.000394
0.000573	0.000454	0.000439	0.000464	0.000394	0.000607	0.000459	0.000394
0.000573	0.000454	0.000439	0.000464	0.000394	0.000607	0.000459	0.000394
0.000573	0.000454	0.000439	0.000464	0.000394	0.000608	0.000459	0.000394
0.000574	0.000454	0.000439	0.000464	0.000394	0.000608	0.000459	0.000394
0.000574	0.000454	0.00044	0.000464	0.000394	0.000608	0.000459	0.000394
0.000574	0.000455	0.00044	0.000464	0.000394	0.000608	0.00046	0.000395
0.000574	0.000455	0.00044	0.000464	0.000394	0.000608	0.00046	0.000395
0.000574	0.000455	0.00044	0.000464	0.000394	0.000609	0.00046	0.000395
0.000574	0.000455	0.00044	0.000464	0.000394	0.000609	0.00046	0.000395
0.000574	0.000455	0.00044	0.000464	0.000394	0.000609	0.000461	0.000395
0.000574	0.000455	0.000441	0.000465	0.000394	0.000609	0.000461	0.000395
0.000575	0.000456	0.000441	0.000465	0.000394	0.000609	0.000461	0.000395
0.000576	0.000456	0.000441	0.000465	0.000395	0.000609	0.000461	0.000395
0.000576	0.000456	0.000441	0.000465	0.000395	0.000609	0.000461	0.000395
0.000576	0.000456	0.000441	0.000465	0.000395	0.000609	0.000461	0.000395
0.000576	0.000456	0.000441	0.000465	0.000395	0.000609	0.000461	0.000395
0.000576	0.000456	0.000441	0.000465	0.000395	0.000609	0.000461	0.000395
0.000577	0.000456	0.000441	0.000465	0.000395	0.000609	0.000462	0.000396
0.000577	0.000456	0.000441	0.000465	0.000395	0.00061	0.000462	0.000396
0.000577	0.000456	0.000442	0.000465	0.000395	0.00061	0.000462	0.000396
0.000577	0.000456	0.000442	0.000466	0.000395	0.00061	0.000462	0.000396
0.000577	0.000456	0.000442	0.000466	0.000396	0.00061	0.000462	0.000396
0.000577	0.000456	0.000442	0.000466	0.000396	0.00061	0.000462	0.000396
0.000577	0.000456	0.000442	0.000466	0.000396	0.000611	0.000463	0.000396
0.000577	0.000457	0.000442	0.000466	0.000396	0.000611	0.000464	0.000396
0.000577	0.000457	0.000442	0.000466	0.000396	0.000611	0.000464	0.000396
0.000577	0.000457	0.000442	0.000466	0.000396	0.000611	0.000464	0.000396
0.000578	0.000458	0.000442	0.000466	0.000396	0.000611	0.000464	0.000397
0.000578	0.000458	0.000442	0.000466	0.000396	0.000611	0.000464	0.000397
0.000578	0.000458	0.000443	0.000466	0.000396	0.000611	0.000464	0.000397
0.000579	0.000458	0.000443	0.000466	0.000397	0.000611	0.000465	0.000397
0.000579	0.000458	0.000443	0.000467	0.000397	0.000612	0.000465	0.000397
0.000579	0.000458	0.000443	0.000467	0.000397	0.000612	0.000465	0.000397
0.000579	0.000458	0.000443	0.000467	0.000397	0.000612	0.000465	0.000397
0.000579	0.000458	0.000443	0.000467	0.000397	0.000612	0.000465	0.000397
0.00058	0.000459	0.000443	0.000467	0.000397	0.000612	0.000466	0.000398
0.00058	0.000459	0.000443	0.000467	0.000397	0.000612	0.000466	0.000398
0.00058	0.000459	0.000443	0.000467	0.000397	0.000613	0.000466	0.000398
0.00058	0.000459	0.000443	0.000468	0.000398	0.000613	0.000466	0.000398
0.00058	0.000459	0.000443	0.000468	0.000398	0.000613	0.000466	0.000398
0.00058	0.00046	0.000443	0.000468	0.000398	0.000613	0.000466	0.000398
0.00058	0.00046	0.000443	0.000468	0.000398	0.000614	0.000467	0.000398
0.00058	0.00046	0.000444	0.000468	0.000398	0.000614	0.000467	0.000398
0.00058	0.00046	0.000444	0.000468	0.000398	0.000614	0.000467	0.000398
0.000581	0.00046	0.000444	0.000468	0.000398	0.000614	0.000467	0.000399
0.000581	0.00046	0.000444	0.000469	0.000398	0.000614	0.000467	0.000399
0.000581	0.00046	0.000444	0.000469	0.000398	0.000614	0.000467	0.000399
0.000581	0.00046	0.000444	0.000469	0.000398	0.000615	0.000467	0.000399
0.000581	0.00046	0.000444	0.000469	0.000398	0.000615	0.000467	0.000399
0.000581	0.00046	0.000444	0.000469	0.000398	0.000615	0.000467	0.000399
0.000581	0.000461	0.000444	0.000469	0.000398	0.000615	0.000467	0.000399
0.000582	0.000461	0.000445	0.000469	0.000398	0.000616	0.000467	0.000399
0.000582	0.000461	0.000445	0.000469	0.000399	0.000616	0.000467	0.000399
0.000582	0.000461	0.000445	0.000469	0.000399	0.000616	0.000467	0.000399
0.000582	0.000461	0.000445	0.000469	0.000399	0.000616	0.000467	0.000399
0.000582	0.000461	0.000445	0.000469	0.000399	0.000616	0.000468	0.000399
0.000582	0.000461	0.000445	0.000469	0.000399	0.000616	0.000468	0.000399
0.000582	0.000461	0.000445	0.000469	0.000399	0.000616	0.000468	0.0004
0.000582	0.000461	0.000445	0.00047	0.000399	0.000616	0.000468	0.0004
0.000583	0.000461	0.000445	0.00047	0.000399	0.000616	0.000468	0.0004
0.000583	0.000461	0.000445	0.00047	0.000399	0.000617	0.000468	0.0004
0.000583	0.000462	0.000445	0.000471	0.000399	0.000617	0.000468	0.0004
0.000583	0.000462	0.000445	0.000471	0.0004	0.000617	0.000469	0.0004
0.000583	0.000462	0.000445	0.000471	0.0004	0.000617	0.000469	0.0004
0.000583	0.000462	0.000445	0.000471	0.0004	0.000617	0.000469	0.0004
0.000584	0.000462	0.000446	0.000471	0.0004	0.000617	0.000469	0.0004
0.000584	0.000462	0.000446	0.000472	0.0004	0.000617	0.00047	0.0004
0.000584	0.000462	0.000446	0.000472	0.0004	0.000617	0.00047	0.000401
0.000584	0.000462	0.000446	0.000472	0.0004	0.000617	0.00047	0.000401
0.000584	0.000463	0.000446	0.000472	0.0004	0.000618	0.00047	0.000401
0.000584	0.000463	0.000446	0.000472	0.0004	0.000618	0.00047	0.000401
0.000584	0.000463	0.000446	0.000472	0.0004	0.000618	0.00047	0.000401
0.000585	0.000463	0.000446	0.000472	0.0004	0.000618	0.000471	0.000401
0.000585	0.000463	0.000446	0.000472	0.0004	0.000618	0.000471	0.000401
0.000585	0.000463	0.000446	0.000472	0.000401	0.000619	0.000471	0.000401
0.000585	0.000463	0.000447	0.000472	0.000401	0.000619	0.000471	0.000401
0.000585	0.000464	0.000447	0.000472	0.000401	0.000619	0.000471	0.000401
0.000585	0.000464	0.000447	0.000472	0.000401	0.000619	0.000471	0.000401
0.000585	0.000464	0.000447	0.000472	0.000401	0.000619	0.000471	0.000401
0.000586	0.000464	0.000447	0.000473	0.000401	0.000619	0.000471	0.000401
0.000586	0.000464	0.000447	0.000473	0.000401	0.000619	0.000472	0.000401
0.000586	0.000464	0.000447	0.000473	0.000402	0.000619	0.000472	0.000401
0.000586	0.000464	0.000447	0.000473	0.000402	0.000619	0.000472	0.000402
0.000586	0.000464	0.000448	0.000473	0.000402	0.000619	0.000472	0.000402
0.000586	0.000464	0.000448	0.000473	0.000402	0.000619	0.000472	0.000402
0.000586	0.000464	0.000448	0.000473	0.000402	0.000619	0.000473	0.000402
0.000586	0.000464	0.000448	0.000473	0.000402	0.000619	0.000473	0.000402
0.000586	0.000464	0.000448	0.000473	0.000402	0.00062	0.000473	0.000402
0.000586	0.000464	0.000448	0.000473	0.000402	0.00062	0.000473	0.000402
0.000587	0.000464	0.000448	0.000473	0.000402	0.00062	0.000473	0.000402
0.000587	0.000465	0.000449	0.000474	0.000402	0.00062	0.000473	0.000402
0.000587	0.000465	0.000449	0.000474	0.000402	0.00062	0.000474	0.000402
0.000588	0.000465	0.000449	0.000474	0.000402	0.000621	0.000474	0.000403
0.000588	0.000465	0.000449	0.000474	0.000403	0.000621	0.000474	0.000403
0.000588	0.000465	0.000449	0.000474	0.000403	0.000621	0.000474	0.000403
0.000588	0.000465	0.000449	0.000474	0.000403	0.000621	0.000475	0.000403
0.000588	0.000465	0.000449	0.000474	0.000403	0.000621	0.000475	0.000403
0.000588	0.000465	0.000449	0.000474	0.000403	0.000622	0.000475	0.000403
0.000588	0.000465	0.000449	0.000474	0.000403	0.000622	0.000475	0.000403
0.000589	0.000465	0.000449	0.000474	0.000403	0.000622	0.000475	0.000403
0.000589	0.000466	0.000449	0.000475	0.000403	0.000623	0.000475	0.000403
0.000589	0.000466	0.000449	0.000475	0.000403	0.000623	0.000476	0.000404
0.000589	0.000466	0.000449	0.000475	0.000403	0.000623	0.000476	0.000404
0.000589	0.000466	0.000449	0.000475	0.000404	0.000623	0.000476	0.000404
0.000589	0.000466	0.000449	0.000476	0.000404	0.000623	0.000476	0.000404
0.00059	0.000466	0.000449	0.000476	0.000404	0.000623	0.000476	0.000404
0.00059	0.000466	0.000449	0.000476	0.000404	0.000623	0.000476	0.000404
0.00059	0.000467	0.000449	0.000476	0.000404	0.000623	0.000476	0.000404
0.00059	0.000467	0.000449	0.000476	0.000404	0.000623	0.000476	0.000404
0.00059	0.000467	0.00045	0.000476	0.000404	0.000624	0.000476	0.000404
0.00059	0.000467	0.00045	0.000476	0.000404	0.000624	0.000477	0.000404
0.00059	0.000467	0.00045	0.000476	0.000404	0.000624	0.000477	0.000404
0.00059	0.000467	0.00045	0.000476	0.000404	0.000624	0.000477	0.000404
0.00059	0.000467	0.00045	0.000477	0.000405	0.000624	0.000477	0.000405
0.000591	0.000468	0.00045	0.000477	0.000405	0.000624	0.000477	0.000405
0.000591	0.000468	0.00045	0.000477	0.000405	0.000625	0.000477	0.000405
0.000591	0.000468	0.00045	0.000477	0.000405	0.000625	0.000477	0.000405
0.000591	0.000468	0.00045	0.000477	0.000405	0.000625	0.000478	0.000405
0.000591	0.000468	0.000451	0.000477	0.000405	0.000625	0.000478	0.000405
0.000591	0.000468	0.000451	0.000477	0.000405	0.000625	0.000478	0.000405
0.000591	0.000468	0.000451	0.000477	0.000405	0.000625	0.000478	0.000405
0.000591	0.000468	0.000451	0.000478	0.000405	0.000625	0.000478	0.000405
0.000591	0.000468	0.000451	0.000478	0.000405	0.000626	0.000479	0.000405
0.000591	0.000468	0.000451	0.000478	0.000405	0.000626	0.000479	0.000405
0.000592	0.000469	0.000451	0.000478	0.000406	0.000626	0.000479	0.000405
0.000592	0.000469	0.000451	0.000478	0.000406	0.000626	0.000479	0.000406
0.000592	0.000469	0.000451	0.000478	0.000406	0.000626	0.000479	0.000406
0.000592	0.000469	0.000451	0.000479	0.000406	0.000626	0.000479	0.000406
0.000592	0.000469	0.000451	0.000479	0.000406	0.000626	0.000479	0.000406
0.000593	0.000469	0.000451	0.000479	0.000406	0.000627	0.000479	0.000406
0.000593	0.000469	0.000451	0.000479	0.000406	0.000627	0.000479	0.000407
0.000593	0.00047	0.000452	0.000479	0.000406	0.000627	0.000479	0.000407
0.000593	0.00047	0.000452	0.000479	0.000406	0.000627	0.000479	0.000407
0.000593	0.00047	0.000452	0.000479	0.000406	0.000627	0.000479	0.000407
0.000593	0.00047	0.000452	0.000479	0.000406	0.000627	0.00048	0.000407
0.000593	0.00047	0.000452	0.000479	0.000406	0.000627	0.00048	0.000407
0.000593	0.00047	0.000452	0.000479	0.000407	0.000627	0.00048	0.000407
0.000593	0.00047	0.000452	0.000479	0.000407	0.000627	0.00048	0.000407
0.000593	0.00047	0.000452	0.000479	0.000407	0.000628	0.00048	0.000407
0.000593	0.00047	0.000453	0.00048	0.000407	0.000628	0.00048	0.000407
0.000594	0.000471	0.000453	0.00048	0.000407	0.000628	0.00048	0.000407
0.000595	0.000471	0.000453	0.00048	0.000407	0.000628	0.00048	0.000408
0.000595	0.000471	0.000453	0.00048	0.000407	0.000628	0.00048	0.000408
0.000595	0.000471	0.000453	0.00048	0.000407	0.000628	0.00048	0.000408
0.000595	0.000471	0.000453	0.000481	0.000407	0.000628	0.000481	0.000408
0.000595	0.000471	0.000453	0.000481	0.000407	0.000629	0.000481	0.000408
0.000595	0.000471	0.000453	0.000481	0.000407	0.000629	0.000481	0.000408
0.000596	0.000471	0.000453	0.000481	0.000408	0.000629	0.000481	0.000408
0.000596	0.000471	0.000453	0.000481	0.000408	0.000629	0.000481	0.000408
0.000596	0.000471	0.000454	0.000481	0.000408	0.000629	0.000481	0.000408
0.000596	0.000472	0.000454	0.000481	0.000408	0.00063	0.000481	0.000408
0.000596	0.000472	0.000454	0.000481	0.000408	0.00063	0.000481	0.000408
0.000596	0.000472	0.000454	0.000481	0.000408	0.00063	0.000481	0.000408
0.000596	0.000472	0.000454	0.000481	0.000408	0.000631	0.000481	0.000408
0.000596	0.000472	0.000454	0.000481	0.000408	0.000631	0.000481	0.000409
0.000596	0.000472	0.000454	0.000481	0.000408	0.000631	0.000481	0.000409
0.000597	0.000472	0.000455	0.000481	0.000408	0.000631	0.000481	0.000409
0.000597	0.000472	0.000455	0.000482	0.000408	0.000631	0.000482	0.000409
0.000597	0.000472	0.000455	0.000482	0.000409	0.000631	0.000482	0.000409
0.000597	0.000473	0.000455	0.000482	0.000409	0.000632	0.000482	0.000409
0.000597	0.000473	0.000455	0.000483	0.000409	0.000632	0.000482	0.000409
0.000597	0.000473	0.000455	0.000483	0.000409	0.000632	0.000482	0.000409
0.000597	0.000473	0.000455	0.000483	0.000409	0.000632	0.000482	0.000409
0.000597	0.000473	0.000455	0.000483	0.000409	0.000632	0.000482	0.000409
0.000597	0.000473	0.000455	0.000483	0.000409	0.000632	0.000483	0.000409
0.000598	0.000473	0.000455	0.000483	0.000409	0.000633	0.000483	0.00041
0.000598	0.000473	0.000455	0.000483	0.000409	0.000633	0.000483	0.00041
0.000598	0.000473	0.000455	0.000484	0.00041	0.000633	0.000483	0.00041
0.000598	0.000473	0.000456	0.000484	0.00041	0.000633	0.000483	0.00041
0.000598	0.000474	0.000456	0.000484	0.00041	0.000633	0.000483	0.00041
0.000598	0.000474	0.000456	0.000484	0.00041	0.000633	0.000484	0.00041
0.000598	0.000474	0.000456	0.000484	0.00041	0.000633	0.000484	0.00041
0.000599	0.000474	0.000456	0.000484	0.00041	0.000633	0.000484	0.00041
0.000599	0.000474	0.000456	0.000484	0.00041	0.000633	0.000484	0.00041
0.000599	0.000474	0.000456	0.000484	0.00041	0.000633	0.000484	0.00041
0.000599	0.000475	0.000456	0.000484	0.00041	0.000634	0.000484	0.000411
0.000599	0.000475	0.000456	0.000484	0.00041	0.000634	0.000484	0.000411
0.0006	0.000475	0.000456	0.000485	0.00041	0.000634	0.000484	0.000411
0.0006	0.000475	0.000456	0.000485	0.00041	0.000634	0.000484	0.000411
0.0006	0.000475	0.000457	0.000485	0.00041	0.000634	0.000484	0.000411
0.0006	0.000475	0.000457	0.000485	0.00041	0.000634	0.000485	0.000411
0.0006	0.000475	0.000457	0.000485	0.00041	0.000635	0.000485	0.000411
0.000601	0.000476	0.000458	0.000486	0.00041	0.000635	0.000485	0.000411
0.000601	0.000476	0.000458	0.000486	0.000411	0.000635	0.000485	0.000411
0.000601	0.000476	0.000458	0.000486	0.000411	0.000635	0.000485	0.000411
0.000601	0.000476	0.000458	0.000486	0.000411	0.000636	0.000485	0.000411
0.000601	0.000476	0.000458	0.000486	0.000411	0.000636	0.000486	0.000411
0.000601	0.000476	0.000458	0.000486	0.000411	0.000636	0.000486	0.000412
0.000601	0.000476	0.000458	0.000486	0.000411	0.000636	0.000486	0.000412
0.000601	0.000476	0.000458	0.000486	0.000411	0.000636	0.000486	0.000412
0.000602	0.000476	0.000458	0.000487	0.000411	0.000636	0.000486	0.000412
0.000602	0.000477	0.000458	0.000487	0.000411	0.000636	0.000486	0.000412
0.000602	0.000477	0.000458	0.000487	0.000411	0.000636	0.000486	0.000412
0.000602	0.000477	0.000458	0.000487	0.000411	0.000637	0.000486	0.000412
0.000602	0.000477	0.000458	0.000487	0.000411	0.000637	0.000486	0.000412
0.000602	0.000478	0.000458	0.000487	0.000411	0.000637	0.000487	0.000412
0.000602	0.000478	0.000459	0.000488	0.000411	0.000637	0.000487	0.000412
0.000602	0.000478	0.000459	0.000488	0.000412	0.000637	0.000487	0.000412
0.000602	0.000478	0.000459	0.000488	0.000412	0.000637	0.000487	0.000412
0.000603	0.000478	0.000459	0.000488	0.000412	0.000637	0.000487	0.000412
0.000603	0.000478	0.000459	0.000488	0.000412	0.000637	0.000487	0.000412
0.000603	0.000478	0.000459	0.000488	0.000412	0.000638	0.000487	0.000412
0.000603	0.000478	0.000459	0.000488	0.000412	0.000638	0.000488	0.000412
0.000603	0.000478	0.000459	0.000488	0.000412	0.000638	0.000488	0.000412
0.000603	0.000478	0.000459	0.000488	0.000412	0.000638	0.000488	0.000412
0.000603	0.000479	0.00046	0.000488	0.000412	0.000638	0.000488	0.000412
0.000603	0.000479	0.00046	0.000488	0.000412	0.000638	0.000489	0.000412
0.000604	0.000479	0.00046	0.000489	0.000412	0.000639	0.000489	0.000412
0.000604	0.000479	0.00046	0.000489	0.000413	0.000639	0.000489	0.000412
0.000604	0.000479	0.00046	0.000489	0.000413	0.000639	0.000489	0.000412
0.000604	0.000479	0.000461	0.000489	0.000413	0.000639	0.000489	0.000413
0.000604	0.00048	0.000461	0.000489	0.000413	0.000639	0.000489	0.000413
0.000604	0.00048	0.000461	0.000489	0.000413	0.000639	0.000489	0.000413
0.000604	0.00048	0.000461	0.00049	0.000413	0.000639	0.000489	0.000413
0.000604	0.00048	0.000461	0.00049	0.000413	0.000639	0.00049	0.000413
0.000604	0.00048	0.000461	0.00049	0.000414	0.000639	0.00049	0.000413
0.000604	0.00048	0.000461	0.00049	0.000414	0.000639	0.00049	0.000413
0.000605	0.00048	0.000461	0.00049	0.000414	0.000639	0.00049	0.000413
0.000605	0.00048	0.000461	0.00049	0.000414	0.00064	0.00049	0.000413
0.000605	0.000481	0.000461	0.00049	0.000414	0.00064	0.00049	0.000413
0.000605	0.000481	0.000461	0.00049	0.000414	0.00064	0.000491	0.000413
0.000605	0.000481	0.000461	0.00049	0.000414	0.00064	0.000491	0.000414
0.000605	0.000481	0.000461	0.00049	0.000414	0.00064	0.000491	0.000414
0.000605	0.000481	0.000461	0.00049	0.000414	0.000641	0.000491	0.000414
0.000605	0.000481	0.000462	0.00049	0.000414	0.000641	0.000491	0.000414
0.000605	0.000481	0.000462	0.00049	0.000414	0.000641	0.000492	0.000414
0.000606	0.000482	0.000462	0.000491	0.000414	0.000641	0.000492	0.000414
0.000606	0.000482	0.000462	0.000491	0.000414	0.000641	0.000492	0.000414
0.000606	0.000482	0.000462	0.000491	0.000414	0.000641	0.000492	0.000414
0.000606	0.000482	0.000462	0.000491	0.000415	0.000641	0.000492	0.000414
0.000606	0.000482	0.000462	0.000491	0.000415	0.000641	0.000492	0.000414
0.000606	0.000482	0.000462	0.000491	0.000415	0.000641	0.000493	0.000414
0.000606	0.000482	0.000462	0.000491	0.000415	0.000641	0.000493	0.000415
0.000607	0.000482	0.000462	0.000491	0.000415	0.000641	0.000493	0.000415
0.000607	0.000482	0.000463	0.000491	0.000415	0.000641	0.000493	0.000415
0.000607	0.000482	0.000463	0.000491	0.000415	0.000641	0.000493	0.000415
0.000607	0.000482	0.000463	0.000491	0.000415	0.000642	0.000493	0.000415
0.000608	0.000483	0.000463	0.000491	0.000415	0.000642	0.000493	0.000415
0.000608	0.000483	0.000463	0.000492	0.000416	0.000642	0.000493	0.000415
0.000608	0.000483	0.000463	0.000492	0.000416	0.000642	0.000494	0.000415
0.000608	0.000483	0.000463	0.000492	0.000416	0.000642	0.000494	0.000415
0.000608	0.000483	0.000463	0.000492	0.000416	0.000642	0.000494	0.000415
0.000609	0.000483	0.000464	0.000492	0.000416	0.000642	0.000494	0.000415
0.000609	0.000483	0.000464	0.000492	0.000416	0.000642	0.000494	0.000416
0.000609	0.000483	0.000464	0.000492	0.000416	0.000642	0.000494	0.000416
0.000609	0.000483	0.000464	0.000492	0.000416	0.000643	0.000494	0.000416
0.000609	0.000483	0.000464	0.000492	0.000416	0.000643	0.000494	0.000416
0.000609	0.000483	0.000464	0.000493	0.000416	0.000643	0.000494	0.000416
0.00061	0.000483	0.000464	0.000493	0.000416	0.000643	0.000494	0.000416
0.00061	0.000484	0.000464	0.000493	0.000416	0.000643	0.000494	0.000416
0.00061	0.000484	0.000464	0.000493	0.000417	0.000643	0.000495	0.000416
0.00061	0.000484	0.000464	0.000493	0.000417	0.000643	0.000495	0.000416
0.00061	0.000484	0.000464	0.000493	0.000417	0.000643	0.000495	0.000416
0.00061	0.000484	0.000464	0.000493	0.000417	0.000643	0.000495	0.000416
0.00061	0.000484	0.000465	0.000493	0.000417	0.000643	0.000495	0.000416
0.00061	0.000484	0.000465	0.000493	0.000417	0.000644	0.000495	0.000416
0.00061	0.000484	0.000465	0.000493	0.000418	0.000644	0.000496	0.000416
0.00061	0.000485	0.000465	0.000493	0.000418	0.000644	0.000496	0.000416
0.00061	0.000485	0.000465	0.000494	0.000418	0.000644	0.000496	0.000416
0.00061	0.000485	0.000465	0.000494	0.000418	0.000644	0.000496	0.000417
0.000611	0.000485	0.000465	0.000494	0.000418	0.000644	0.000496	0.000417
0.000611	0.000485	0.000465	0.000494	0.000418	0.000645	0.000496	0.000417
0.000611	0.000486	0.000465	0.000494	0.000418	0.000645	0.000496	0.000417
0.000611	0.000486	0.000466	0.000494	0.000418	0.000645	0.000496	0.000417
0.000611	0.000486	0.000466	0.000495	0.000418	0.000645	0.000497	0.000417
0.000612	0.000486	0.000466	0.000495	0.000418	0.000645	0.000497	0.000418
0.000612	0.000486	0.000466	0.000495	0.000418	0.000645	0.000497	0.000418
0.000612	0.000487	0.000466	0.000495	0.000418	0.000645	0.000497	0.000418
0.000612	0.000487	0.000466	0.000495	0.000418	0.000646	0.000497	0.000418
0.000612	0.000487	0.000466	0.000495	0.000418	0.000646	0.000497	0.000418
0.000612	0.000487	0.000466	0.000495	0.000418	0.000646	0.000497	0.000418
0.000613	0.000487	0.000466	0.000495	0.000419	0.000646	0.000497	0.000418
0.000613	0.000487	0.000466	0.000495	0.000419	0.000646	0.000498	0.000418
0.000613	0.000487	0.000467	0.000495	0.000419	0.000646	0.000498	0.000418
0.000613	0.000487	0.000467	0.000495	0.000419	0.000646	0.000498	0.000418
0.000613	0.000488	0.000467	0.000495	0.000419	0.000646	0.000498	0.000418
0.000613	0.000488	0.000467	0.000496	0.000419	0.000646	0.000498	0.000419
0.000613	0.000488	0.000467	0.000496	0.000419	0.000647	0.000498	0.000419
0.000613	0.000488	0.000467	0.000496	0.000419	0.000647	0.000498	0.000419
0.000613	0.000488	0.000467	0.000496	0.00042	0.000647	0.000498	0.000419
0.000614	0.000488	0.000467	0.000496	0.00042	0.000647	0.000498	0.000419
0.000614	0.000488	0.000468	0.000496	0.00042	0.000647	0.000498	0.000419
0.000614	0.000489	0.000468	0.000496	0.00042	0.000647	0.000499	0.000419
0.000614	0.000489	0.000468	0.000496	0.00042	0.000647	0.000499	0.000419
0.000614	0.000489	0.000468	0.000496	0.00042	0.000647	0.000499	0.000419
0.000614	0.000489	0.000468	0.000496	0.00042	0.000648	0.000499	0.000419
0.000614	0.000489	0.000468	0.000496	0.00042	0.000649	0.000499	0.000419
0.000614	0.000489	0.000468	0.000496	0.00042	0.000649	0.0005	0.000419
0.000614	0.000489	0.000468	0.000497	0.00042	0.000649	0.0005	0.00042
0.000614	0.00049	0.000468	0.000497	0.00042	0.000649	0.0005	0.00042
0.000614	0.00049	0.000469	0.000497	0.00042	0.000649	0.0005	0.00042
0.000615	0.00049	0.000469	0.000497	0.000421	0.00065	0.0005	0.00042
0.000615	0.00049	0.000469	0.000497	0.000421	0.00065	0.0005	0.00042
0.000615	0.00049	0.000469	0.000497	0.000421	0.00065	0.0005	0.00042
0.000615	0.00049	0.000469	0.000498	0.000421	0.00065	0.0005	0.00042
0.000615	0.00049	0.000469	0.000498	0.000421	0.00065	0.0005	0.00042
0.000615	0.000491	0.000469	0.000498	0.000421	0.00065	0.0005	0.00042
0.000615	0.000491	0.000469	0.000498	0.000422	0.00065	0.0005	0.00042
0.000616	0.000491	0.00047	0.000498	0.000422	0.00065	0.000501	0.00042
0.000616	0.000491	0.00047	0.000498	0.000422	0.00065	0.000501	0.00042
0.000616	0.000491	0.00047	0.000498	0.000422	0.00065	0.000501	0.00042
0.000616	0.000491	0.00047	0.000498	0.000422	0.00065	0.000501	0.00042
0.000616	0.000491	0.00047	0.000498	0.000422	0.00065	0.000501	0.000421
0.000616	0.000491	0.00047	0.000498	0.000422	0.00065	0.000501	0.000421
0.000616	0.000492	0.00047	0.000498	0.000422	0.00065	0.000501	0.000421
0.000616	0.000492	0.000471	0.000498	0.000422	0.000651	0.000501	0.000421
0.000616	0.000492	0.000471	0.000499	0.000422	0.000651	0.000501	0.000421
0.000617	0.000492	0.000471	0.000499	0.000422	0.000651	0.000501	0.000421
0.000617	0.000492	0.000471	0.000499	0.000422	0.000651	0.000501	0.000421
0.000617	0.000492	0.000471	0.000499	0.000423	0.000651	0.000502	0.000421
0.000617	0.000492	0.000471	0.000499	0.000423	0.000651	0.000502	0.000421
0.000617	0.000493	0.000471	0.000499	0.000423	0.000651	0.000502	0.000421
0.000617	0.000493	0.000471	0.000499	0.000423	0.000652	0.000502	0.000421
0.000617	0.000493	0.000471	0.000499	0.000423	0.000652	0.000502	0.000421
0.000617	0.000493	0.000471	0.000499	0.000423	0.000652	0.000502	0.000422
0.000617	0.000493	0.000471	0.000499	0.000423	0.000652	0.000502	0.000422
0.000617	0.000493	0.000471	0.000499	0.000423	0.000652	0.000503	0.000422
0.000617	0.000493	0.000471	0.000499	0.000424	0.000652	0.000503	0.000422
0.000618	0.000493	0.000471	0.000499	0.000424	0.000652	0.000503	0.000422
0.000618	0.000493	0.000471	0.000499	0.000424	0.000652	0.000503	0.000422
0.000618	0.000494	0.000471	0.000499	0.000424	0.000653	0.000503	0.000422
0.000618	0.000494	0.000471	0.000499	0.000424	0.000653	0.000504	0.000422
0.000618	0.000494	0.000472	0.000499	0.000424	0.000653	0.000504	0.000422
0.000618	0.000494	0.000472	0.000499	0.000424	0.000653	0.000504	0.000422
0.000618	0.000494	0.000472	0.0005	0.000424	0.000653	0.000504	0.000422
0.000618	0.000494	0.000472	0.0005	0.000424	0.000653	0.000504	0.000422
0.000618	0.000494	0.000472	0.0005	0.000424	0.000653	0.000504	0.000423
0.000618	0.000494	0.000472	0.0005	0.000425	0.000653	0.000504	0.000423
0.000618	0.000494	0.000472	0.0005	0.000425	0.000653	0.000505	0.000423
0.000619	0.000494	0.000472	0.0005	0.000425	0.000653	0.000505	0.000423
0.000619	0.000494	0.000472	0.0005	0.000425	0.000653	0.000505	0.000423
0.000619	0.000494	0.000472	0.0005	0.000425	0.000653	0.000505	0.000423
0.000619	0.000494	0.000472	0.000501	0.000425	0.000653	0.000505	0.000423
0.000619	0.000495	0.000472	0.000501	0.000425	0.000653	0.000505	0.000423
0.000619	0.000495	0.000472	0.000501	0.000425	0.000653	0.000506	0.000423
0.00062	0.000495	0.000472	0.000501	0.000425	0.000653	0.000506	0.000423
0.00062	0.000495	0.000473	0.000501	0.000425	0.000653	0.000506	0.000423
0.00062	0.000495	0.000473	0.000501	0.000425	0.000653	0.000506	0.000423
0.00062	0.000495	0.000473	0.000501	0.000426	0.000654	0.000506	0.000423
0.00062	0.000495	0.000473	0.000501	0.000426	0.000654	0.000506	0.000423
0.00062	0.000496	0.000473	0.000501	0.000426	0.000654	0.000506	0.000424
0.00062	0.000496	0.000473	0.000501	0.000426	0.000654	0.000506	0.000424
0.00062	0.000496	0.000473	0.000501	0.000426	0.000654	0.000506	0.000424
0.000621	0.000496	0.000473	0.000501	0.000426	0.000654	0.000506	0.000424
0.000621	0.000496	0.000473	0.000501	0.000426	0.000654	0.000506	0.000424
0.000621	0.000496	0.000473	0.000502	0.000426	0.000654	0.000506	0.000424
0.000621	0.000496	0.000473	0.000502	0.000426	0.000654	0.000506	0.000424
0.000621	0.000496	0.000474	0.000502	0.000426	0.000655	0.000507	0.000424
0.000621	0.000497	0.000474	0.000502	0.000426	0.000655	0.000507	0.000424
0.000621	0.000497	0.000474	0.000502	0.000427	0.000655	0.000507	0.000424
0.000621	0.000497	0.000474	0.000502	0.000427	0.000655	0.000507	0.000424
0.000621	0.000497	0.000474	0.000502	0.000427	0.000655	0.000507	0.000424
0.000621	0.000497	0.000474	0.000502	0.000427	0.000655	0.000507	0.000424
0.000621	0.000497	0.000474	0.000502	0.000427	0.000655	0.000508	0.000425
0.000621	0.000497	0.000474	0.000502	0.000427	0.000655	0.000508	0.000425
0.000622	0.000497	0.000474	0.000502	0.000427	0.000655	0.000508	0.000425
0.000622	0.000497	0.000474	0.000503	0.000427	0.000656	0.000508	0.000425
0.000622	0.000498	0.000474	0.000503	0.000427	0.000656	0.000508	0.000425
0.000622	0.000498	0.000475	0.000503	0.000427	0.000656	0.000508	0.000425
0.000622	0.000498	0.000475	0.000503	0.000427	0.000656	0.000508	0.000425
0.000622	0.000498	0.000475	0.000503	0.000427	0.000656	0.000508	0.000425
0.000622	0.000498	0.000475	0.000503	0.000427	0.000656	0.000508	0.000425
0.000622	0.000498	0.000475	0.000503	0.000427	0.000656	0.000509	0.000425
0.000622	0.000498	0.000475	0.000503	0.000428	0.000656	0.000509	0.000425
0.000622	0.000499	0.000475	0.000503	0.000428	0.000656	0.000509	0.000426
0.000622	0.000499	0.000475	0.000504	0.000428	0.000656	0.000509	0.000426
0.000622	0.000499	0.000475	0.000504	0.000428	0.000656	0.000509	0.000426
0.000622	0.000499	0.000475	0.000504	0.000428	0.000657	0.000509	0.000426
0.000622	0.000499	0.000475	0.000504	0.000428	0.000657	0.00051	0.000426
0.000623	0.000499	0.000475	0.000504	0.000428	0.000657	0.00051	0.000426
0.000623	0.000499	0.000475	0.000504	0.000428	0.000657	0.00051	0.000426
0.000623	0.0005	0.000475	0.000504	0.000428	0.000657	0.00051	0.000426
0.000623	0.0005	0.000476	0.000504	0.000428	0.000657	0.00051	0.000427
0.000623	0.0005	0.000476	0.000504	0.000428	0.000658	0.00051	0.000427
0.000623	0.0005	0.000476	0.000504	0.000428	0.000658	0.00051	0.000427
0.000623	0.0005	0.000476	0.000504	0.000428	0.000658	0.00051	0.000427
0.000623	0.0005	0.000476	0.000505	0.000428	0.000658	0.000511	0.000427
0.000623	0.0005	0.000476	0.000505	0.000428	0.000658	0.000511	0.000427
0.000623	0.0005	0.000476	0.000505	0.000428	0.000658	0.000511	0.000427
0.000623	0.000501	0.000476	0.000505	0.000428	0.000658	0.000511	0.000427
0.000624	0.000501	0.000476	0.000505	0.000428	0.000658	0.000511	0.000427
0.000624	0.000501	0.000476	0.000505	0.000428	0.000658	0.000511	0.000427
0.000624	0.000501	0.000476	0.000505	0.000428	0.000659	0.000511	0.000427
0.000624	0.000501	0.000476	0.000505	0.000428	0.000659	0.000512	0.000427
0.000624	0.000501	0.000477	0.000505	0.000429	0.000659	0.000512	0.000427
0.000624	0.000501	0.000477	0.000505	0.000429	0.000659	0.000512	0.000428
0.000624	0.000501	0.000477	0.000506	0.000429	0.000659	0.000512	0.000428
0.000624	0.000502	0.000477	0.000506	0.000429	0.000659	0.000512	0.000428
0.000625	0.000502	0.000477	0.000506	0.000429	0.000659	0.000512	0.000428
0.000625	0.000502	0.000477	0.000506	0.000429	0.000659	0.000512	0.000428
0.000625	0.000503	0.000477	0.000506	0.000429	0.00066	0.000512	0.000428
0.000625	0.000503	0.000477	0.000506	0.000429	0.00066	0.000513	0.000428
0.000625	0.000503	0.000477	0.000506	0.000429	0.00066	0.000513	0.000428
0.000625	0.000503	0.000477	0.000506	0.000429	0.00066	0.000513	0.000428
0.000625	0.000503	0.000477	0.000506	0.000429	0.00066	0.000513	0.000428
0.000626	0.000503	0.000477	0.000506	0.000429	0.000661	0.000513	0.000428
0.000626	0.000503	0.000477	0.000506	0.000429	0.000661	0.000513	0.000428
0.000626	0.000503	0.000478	0.000506	0.000429	0.000661	0.000513	0.000428
0.000626	0.000503	0.000478	0.000506	0.00043	0.000661	0.000513	0.000428
0.000626	0.000503	0.000478	0.000506	0.00043	0.000661	0.000513	0.000428
0.000626	0.000503	0.000478	0.000506	0.00043	0.000661	0.000513	0.000429
0.000626	0.000503	0.000478	0.000507	0.00043	0.000661	0.000514	0.000429
0.000626	0.000503	0.000478	0.000507	0.00043	0.000661	0.000514	0.000429
0.000626	0.000503	0.000478	0.000507	0.00043	0.000662	0.000514	0.000429
0.000626	0.000503	0.000478	0.000507	0.00043	0.000662	0.000514	0.000429
0.000626	0.000503	0.000478	0.000507	0.00043	0.000662	0.000514	0.000429
0.000626	0.000504	0.000478	0.000507	0.00043	0.000662	0.000514	0.000429
0.000627	0.000504	0.000478	0.000508	0.00043	0.000662	0.000514	0.000429
0.000627	0.000504	0.000478	0.000508	0.00043	0.000662	0.000514	0.000429
0.000627	0.000504	0.000478	0.000508	0.00043	0.000662	0.000514	0.000429
0.000627	0.000504	0.000478	0.000508	0.000431	0.000663	0.000514	0.000429
0.000627	0.000504	0.000478	0.000508	0.000431	0.000663	0.000515	0.000429
0.000628	0.000504	0.000478	0.000508	0.000431	0.000663	0.000515	0.000429
0.000628	0.000504	0.000478	0.000508	0.000431	0.000663	0.000515	0.000429
0.000628	0.000505	0.000479	0.000508	0.000431	0.000663	0.000515	0.000429
0.000628	0.000505	0.000479	0.000508	0.000431	0.000663	0.000515	0.000429
0.000628	0.000505	0.000479	0.000509	0.000431	0.000663	0.000515	0.000429
0.000628	0.000505	0.000479	0.000509	0.000431	0.000663	0.000515	0.000429
0.000628	0.000505	0.000479	0.000509	0.000431	0.000663	0.000515	0.000429
0.000628	0.000505	0.000479	0.000509	0.000431	0.000663	0.000515	0.000429
0.000628	0.000505	0.000479	0.000509	0.000431	0.000663	0.000515	0.00043
0.000629	0.000505	0.000479	0.000509	0.000431	0.000663	0.000516	0.00043
0.000629	0.000506	0.000479	0.000509	0.000431	0.000663	0.000516	0.00043
0.000629	0.000506	0.00048	0.000509	0.000431	0.000663	0.000516	0.00043
0.000629	0.000506	0.00048	0.000509	0.000431	0.000663	0.000516	0.00043
0.000629	0.000506	0.00048	0.000509	0.000431	0.000664	0.000516	0.00043
0.000629	0.000506	0.00048	0.000509	0.000431	0.000664	0.000516	0.00043
0.000629	0.000506	0.00048	0.000509	0.000432	0.000664	0.000516	0.00043
0.000629	0.000506	0.00048	0.000509	0.000432	0.000664	0.000516	0.00043
0.000629	0.000506	0.00048	0.000509	0.000432	0.000664	0.000517	0.00043
0.000629	0.000506	0.00048	0.000509	0.000432	0.000664	0.000517	0.00043
0.000629	0.000506	0.00048	0.00051	0.000432	0.000664	0.000517	0.00043
0.00063	0.000506	0.00048	0.00051	0.000432	0.000664	0.000517	0.00043
0.00063	0.000506	0.00048	0.00051	0.000432	0.000665	0.000517	0.00043
0.00063	0.000507	0.00048	0.00051	0.000432	0.000665	0.000517	0.00043
0.00063	0.000507	0.00048	0.00051	0.000432	0.000665	0.000517	0.00043
0.00063	0.000507	0.00048	0.00051	0.000432	0.000665	0.000517	0.00043
0.000631	0.000507	0.00048	0.00051	0.000432	0.000665	0.000518	0.000431
0.000631	0.000507	0.00048	0.00051	0.000432	0.000665	0.000518	0.000431
0.000631	0.000507	0.00048	0.00051	0.000432	0.000665	0.000518	0.000431
0.000631	0.000507	0.000481	0.00051	0.000432	0.000665	0.000518	0.000431
0.000631	0.000507	0.000481	0.00051	0.000432	0.000666	0.000518	0.000431
0.000631	0.000507	0.000481	0.00051	0.000432	0.000666	0.000518	0.000431
0.000631	0.000508	0.000481	0.00051	0.000432	0.000666	0.000518	0.000431
0.000631	0.000508	0.000481	0.00051	0.000432	0.000666	0.000518	0.000431
0.000631	0.000508	0.000481	0.00051	0.000432	0.000666	0.000518	0.000431
0.000632	0.000508	0.000481	0.00051	0.000432	0.000666	0.000519	0.000431
0.000632	0.000508	0.000481	0.00051	0.000432	0.000666	0.000519	0.000431
0.000632	0.000508	0.000481	0.00051	0.000432	0.000666	0.000519	0.000431
0.000632	0.000508	0.000481	0.00051	0.000432	0.000666	0.000519	0.000432
0.000632	0.000508	0.000481	0.00051	0.000433	0.000666	0.000519	0.000432
0.000632	0.000509	0.000481	0.000511	0.000433	0.000667	0.000519	0.000432
0.000632	0.000509	0.000482	0.000511	0.000433	0.000667	0.000519	0.000432
0.000632	0.000509	0.000482	0.000511	0.000433	0.000667	0.000519	0.000432
0.000632	0.000509	0.000482	0.000511	0.000433	0.000667	0.000519	0.000432
0.000632	0.000509	0.000482	0.000512	0.000433	0.000667	0.000519	0.000432
0.000633	0.000509	0.000482	0.000512	0.000433	0.000667	0.000519	0.000432
0.000633	0.000509	0.000482	0.000512	0.000433	0.000667	0.00052	0.000432
0.000633	0.000509	0.000482	0.000512	0.000433	0.000667	0.00052	0.000432
0.000633	0.000509	0.000482	0.000512	0.000433	0.000668	0.00052	0.000432
0.000634	0.000509	0.000482	0.000512	0.000433	0.000668	0.00052	0.000433
0.000634	0.000509	0.000482	0.000512	0.000433	0.000668	0.00052	0.000433
0.000634	0.000509	0.000482	0.000512	0.000433	0.000668	0.00052	0.000433
0.000634	0.000509	0.000482	0.000512	0.000433	0.000668	0.00052	0.000433
0.000634	0.00051	0.000482	0.000512	0.000433	0.000668	0.00052	0.000433
0.000634	0.00051	0.000483	0.000512	0.000433	0.000668	0.00052	0.000433
0.000634	0.00051	0.000483	0.000512	0.000434	0.000669	0.00052	0.000433
0.000634	0.00051	0.000483	0.000512	0.000434	0.000669	0.00052	0.000433
0.000635	0.00051	0.000483	0.000512	0.000434	0.000669	0.00052	0.000433
0.000635	0.00051	0.000483	0.000512	0.000434	0.000669	0.00052	0.000433
0.000635	0.00051	0.000483	0.000513	0.000434	0.000669	0.00052	0.000433
0.000635	0.00051	0.000483	0.000513	0.000434	0.000669	0.00052	0.000433
0.000635	0.00051	0.000483	0.000513	0.000434	0.000669	0.000521	0.000433
0.000635	0.000511	0.000483	0.000513	0.000434	0.000669	0.000521	0.000434
0.000635	0.000511	0.000483	0.000513	0.000434	0.000669	0.000521	0.000434
0.000635	0.000511	0.000483	0.000513	0.000434	0.000669	0.000521	0.000434
0.000635	0.000511	0.000483	0.000514	0.000434	0.000669	0.000521	0.000434
0.000635	0.000511	0.000483	0.000514	0.000434	0.00067	0.000521	0.000434
0.000635	0.000511	0.000483	0.000514	0.000434	0.00067	0.000521	0.000434
0.000635	0.000511	0.000483	0.000514	0.000434	0.00067	0.000522	0.000434
0.000636	0.000511	0.000484	0.000514	0.000434	0.00067	0.000522	0.000434
0.000636	0.000511	0.000484	0.000514	0.000434	0.00067	0.000522	0.000434
0.000636	0.000511	0.000484	0.000514	0.000434	0.000671	0.000522	0.000434
0.000636	0.000511	0.000484	0.000514	0.000435	0.000671	0.000522	0.000434
0.000636	0.000511	0.000484	0.000514	0.000435	0.000671	0.000522	0.000434
0.000636	0.000511	0.000484	0.000514	0.000435	0.000671	0.000522	0.000434
0.000636	0.000511	0.000484	0.000514	0.000435	0.000671	0.000522	0.000434
0.000636	0.000511	0.000484	0.000514	0.000435	0.000671	0.000522	0.000434
0.000636	0.000512	0.000484	0.000514	0.000435	0.000671	0.000522	0.000434
0.000636	0.000512	0.000484	0.000515	0.000435	0.000672	0.000523	0.000434
0.000636	0.000512	0.000484	0.000515	0.000435	0.000672	0.000523	0.000434
0.000636	0.000512	0.000484	0.000515	0.000435	0.000672	0.000523	0.000434
0.000637	0.000512	0.000484	0.000515	0.000435	0.000672	0.000523	0.000434
0.000637	0.000512	0.000484	0.000515	0.000435	0.000672	0.000523	0.000434
0.000637	0.000512	0.000484	0.000515	0.000436	0.000672	0.000523	0.000435
0.000637	0.000512	0.000484	0.000515	0.000436	0.000672	0.000523	0.000435
0.000637	0.000512	0.000484	0.000515	0.000436	0.000672	0.000523	0.000435
0.000637	0.000512	0.000484	0.000515	0.000436	0.000673	0.000524	0.000435
0.000637	0.000512	0.000484	0.000515	0.000436	0.000673	0.000524	0.000435
0.000637	0.000512	0.000484	0.000515	0.000436	0.000673	0.000524	0.000435
0.000637	0.000513	0.000484	0.000516	0.000436	0.000673	0.000524	0.000435
0.000637	0.000513	0.000485	0.000516	0.000436	0.000673	0.000524	0.000435
0.000638	0.000513	0.000485	0.000516	0.000436	0.000673	0.000524	0.000435
0.000638	0.000513	0.000485	0.000516	0.000436	0.000673	0.000524	0.000435
0.000638	0.000513	0.000485	0.000516	0.000436	0.000673	0.000524	0.000435
0.000638	0.000513	0.000485	0.000516	0.000436	0.000673	0.000524	0.000435
0.000638	0.000513	0.000485	0.000516	0.000437	0.000673	0.000525	0.000435
0.000638	0.000513	0.000485	0.000516	0.000437	0.000674	0.000525	0.000435
0.000638	0.000513	0.000485	0.000516	0.000437	0.000674	0.000525	0.000436
0.000638	0.000514	0.000485	0.000516	0.000437	0.000674	0.000525	0.000436
0.000639	0.000514	0.000485	0.000516	0.000437	0.000674	0.000525	0.000436
0.000639	0.000514	0.000485	0.000517	0.000437	0.000674	0.000525	0.000436
0.000639	0.000514	0.000485	0.000517	0.000437	0.000674	0.000525	0.000436
0.000639	0.000514	0.000485	0.000517	0.000437	0.000674	0.000526	0.000436
0.000639	0.000514	0.000485	0.000517	0.000437	0.000674	0.000526	0.000436
0.000639	0.000514	0.000485	0.000517	0.000437	0.000674	0.000526	0.000436
0.000639	0.000514	0.000485	0.000517	0.000437	0.000674	0.000526	0.000436
0.000639	0.000514	0.000485	0.000517	0.000437	0.000674	0.000526	0.000436
0.000639	0.000514	0.000485	0.000517	0.000437	0.000674	0.000526	0.000436
0.000639	0.000514	0.000485	0.000517	0.000437	0.000675	0.000527	0.000436
0.000639	0.000514	0.000485	0.000517	0.000437	0.000675	0.000527	0.000436
0.000639	0.000515	0.000486	0.000517	0.000437	0.000675	0.000527	0.000436
0.000639	0.000515	0.000486	0.000517	0.000437	0.000675	0.000527	0.000436
0.000639	0.000515	0.000486	0.000517	0.000437	0.000675	0.000527	0.000436
0.00064	0.000515	0.000486	0.000517	0.000437	0.000675	0.000527	0.000436
0.00064	0.000515	0.000486	0.000517	0.000437	0.000675	0.000527	0.000436
0.00064	0.000515	0.000486	0.000517	0.000438	0.000675	0.000527	0.000436
0.00064	0.000515	0.000486	0.000518	0.000438	0.000675	0.000527	0.000437
0.00064	0.000515	0.000486	0.000518	0.000438	0.000675	0.000527	0.000437
0.00064	0.000515	0.000486	0.000518	0.000438	0.000676	0.000527	0.000437
0.00064	0.000515	0.000486	0.000518	0.000438	0.000676	0.000527	0.000437
0.00064	0.000516	0.000486	0.000518	0.000438	0.000676	0.000528	0.000437
0.000641	0.000516	0.000486	0.000518	0.000438	0.000676	0.000528	0.000437
0.000641	0.000516	0.000486	0.000518	0.000438	0.000676	0.000528	0.000437
0.000641	0.000516	0.000486	0.000518	0.000439	0.000676	0.000528	0.000437
0.000641	0.000516	0.000486	0.000518	0.000439	0.000676	0.000528	0.000437
0.000641	0.000516	0.000486	0.000518	0.000439	0.000676	0.000528	0.000437
0.000641	0.000516	0.000486	0.000519	0.000439	0.000676	0.000528	0.000437
0.000641	0.000516	0.000487	0.000519	0.000439	0.000676	0.000529	0.000437
0.000641	0.000516	0.000487	0.000519	0.000439	0.000676	0.000529	0.000437
0.000641	0.000517	0.000487	0.000519	0.000439	0.000677	0.000529	0.000437
0.000641	0.000517	0.000487	0.000519	0.000439	0.000677	0.000529	0.000437
0.000641	0.000517	0.000487	0.000519	0.000439	0.000677	0.00053	0.000437
0.000642	0.000517	0.000487	0.000519	0.000439	0.000677	0.00053	0.000438
0.000642	0.000517	0.000487	0.000519	0.000439	0.000678	0.00053	0.000438
0.000642	0.000517	0.000487	0.000519	0.000439	0.000678	0.00053	0.000438
0.000642	0.000517	0.000487	0.000519	0.00044	0.000678	0.00053	0.000438
0.000642	0.000517	0.000487	0.000519	0.00044	0.000678	0.00053	0.000438
0.000643	0.000517	0.000487	0.000519	0.00044	0.000678	0.00053	0.000438
0.000643	0.000517	0.000487	0.000519	0.00044	0.000678	0.00053	0.000438
0.000643	0.000517	0.000487	0.000519	0.00044	0.000678	0.00053	0.000438
0.000643	0.000517	0.000487	0.000519	0.00044	0.000678	0.00053	0.000438
0.000643	0.000517	0.000487	0.00052	0.00044	0.000678	0.00053	0.000438
0.000643	0.000517	0.000487	0.00052	0.00044	0.000678	0.00053	0.000438
0.000643	0.000517	0.000488	0.00052	0.00044	0.000678	0.00053	0.000438
0.000643	0.000518	0.000488	0.00052	0.00044	0.000678	0.00053	0.000438
0.000643	0.000518	0.000488	0.00052	0.00044	0.000678	0.00053	0.000439
0.000644	0.000518	0.000488	0.000521	0.00044	0.000678	0.000531	0.000439
0.000644	0.000518	0.000488	0.000521	0.00044	0.000679	0.000531	0.000439
0.000644	0.000518	0.000488	0.000521	0.00044	0.000679	0.000531	0.000439
0.000644	0.000518	0.000488	0.000521	0.00044	0.000679	0.000531	0.000439
0.000644	0.000518	0.000488	0.000521	0.00044	0.000679	0.000531	0.000439
0.000644	0.000518	0.000488	0.000521	0.00044	0.000679	0.000531	0.000439
0.000644	0.000518	0.000488	0.000521	0.00044	0.000679	0.000531	0.000439
0.000645	0.000518	0.000489	0.000522	0.00044	0.000679	0.000531	0.000439
0.000645	0.000518	0.000489	0.000522	0.000441	0.000679	0.000531	0.00044
0.000645	0.000518	0.000489	0.000522	0.000441	0.000679	0.000531	0.00044
0.000645	0.000518	0.000489	0.000522	0.000441	0.00068	0.000531	0.00044
0.000645	0.000518	0.000489	0.000522	0.000441	0.00068	0.000532	0.00044
0.000645	0.000518	0.000489	0.000522	0.000441	0.00068	0.000532	0.00044
0.000645	0.000518	0.000489	0.000522	0.000441	0.00068	0.000532	0.00044
0.000646	0.000519	0.000489	0.000522	0.000441	0.00068	0.000532	0.00044
0.000646	0.000519	0.000489	0.000522	0.000441	0.00068	0.000532	0.00044
0.000646	0.000519	0.000489	0.000522	0.000441	0.00068	0.000532	0.00044
0.000646	0.000519	0.000489	0.000522	0.000441	0.00068	0.000532	0.00044
0.000646	0.000519	0.000489	0.000523	0.000441	0.00068	0.000532	0.00044
0.000647	0.000519	0.000489	0.000523	0.000441	0.00068	0.000532	0.00044
0.000647	0.000519	0.000489	0.000523	0.000441	0.00068	0.000532	0.00044
0.000647	0.000519	0.000489	0.000523	0.000441	0.000681	0.000532	0.00044
0.000647	0.000519	0.000489	0.000524	0.000441	0.000681	0.000532	0.00044
0.000647	0.000519	0.00049	0.000524	0.000441	0.000681	0.000532	0.00044
0.000647	0.000519	0.00049	0.000524	0.000441	0.000681	0.000532	0.00044
0.000647	0.000519	0.00049	0.000524	0.000441	0.000681	0.000533	0.00044
0.000647	0.000519	0.00049	0.000525	0.000441	0.000681	0.000533	0.00044
0.000647	0.000519	0.00049	0.000525	0.000441	0.000681	0.000533	0.00044
0.000647	0.00052	0.00049	0.000525	0.000441	0.000681	0.000533	0.00044
0.000647	0.00052	0.00049	0.000525	0.000442	0.000681	0.000533	0.000441
0.000648	0.00052	0.00049	0.000525	0.000442	0.000681	0.000533	0.000441
0.000648	0.00052	0.00049	0.000525	0.000442	0.000681	0.000533	0.000441
0.000648	0.00052	0.00049	0.000525	0.000442	0.000681	0.000533	0.000441
0.000648	0.00052	0.00049	0.000525	0.000442	0.000681	0.000534	0.000441
0.000648	0.000521	0.00049	0.000525	0.000442	0.000681	0.000534	0.000441
0.000648	0.000521	0.000491	0.000525	0.000442	0.000682	0.000534	0.000441
0.000649	0.000521	0.000491	0.000525	0.000442	0.000682	0.000534	0.000441
0.000649	0.000521	0.000491	0.000526	0.000442	0.000682	0.000534	0.000441
0.000649	0.000521	0.000491	0.000526	0.000442	0.000682	0.000535	0.000441
0.000649	0.000521	0.000491	0.000526	0.000442	0.000682	0.000535	0.000441
0.000649	0.000521	0.000491	0.000526	0.000442	0.000682	0.000535	0.000441
0.000649	0.000521	0.000491	0.000526	0.000442	0.000683	0.000535	0.000441
0.000649	0.000521	0.000491	0.000526	0.000442	0.000683	0.000535	0.000441
0.000649	0.000521	0.000491	0.000526	0.000442	0.000683	0.000535	0.000441
0.000649	0.000521	0.000491	0.000526	0.000443	0.000683	0.000535	0.000441
0.00065	0.000521	0.000491	0.000526	0.000443	0.000683	0.000535	0.000441
0.00065	0.000521	0.000491	0.000526	0.000443	0.000683	0.000535	0.000441
0.00065	0.000521	0.000491	0.000526	0.000443	0.000683	0.000535	0.000441
0.00065	0.000521	0.000491	0.000526	0.000443	0.000684	0.000535	0.000441
0.00065	0.000521	0.000492	0.000526	0.000443	0.000684	0.000536	0.000441
0.00065	0.000521	0.000492	0.000527	0.000443	0.000684	0.000536	0.000441
0.00065	0.000521	0.000492	0.000527	0.000443	0.000684	0.000536	0.000441
0.000651	0.000521	0.000492	0.000527	0.000443	0.000684	0.000536	0.000441
0.000651	0.000521	0.000492	0.000527	0.000443	0.000684	0.000536	0.000441
0.000651	0.000521	0.000492	0.000527	0.000443	0.000684	0.000536	0.000442
0.000651	0.000521	0.000492	0.000527	0.000443	0.000684	0.000536	0.000442
0.000651	0.000522	0.000492	0.000527	0.000443	0.000684	0.000536	0.000442
0.000651	0.000522	0.000492	0.000527	0.000444	0.000684	0.000536	0.000442
0.000651	0.000522	0.000492	0.000527	0.000444	0.000684	0.000536	0.000442
0.000652	0.000522	0.000492	0.000527	0.000444	0.000684	0.000537	0.000442
0.000652	0.000522	0.000492	0.000528	0.000444	0.000684	0.000537	0.000442
0.000652	0.000522	0.000492	0.000528	0.000444	0.000685	0.000537	0.000442
0.000652	0.000522	0.000492	0.000528	0.000444	0.000685	0.000537	0.000442
0.000652	0.000522	0.000493	0.000528	0.000444	0.000685	0.000537	0.000442
0.000652	0.000522	0.000493	0.000528	0.000444	0.000685	0.000537	0.000442
0.000653	0.000523	0.000493	0.000528	0.000444	0.000685	0.000537	0.000442
0.000653	0.000523	0.000493	0.000528	0.000444	0.000685	0.000537	0.000442
0.000653	0.000523	0.000493	0.000528	0.000445	0.000685	0.000537	0.000442
0.000653	0.000523	0.000493	0.000528	0.000445	0.000686	0.000537	0.000442
0.000653	0.000523	0.000493	0.000528	0.000445	0.000686	0.000537	0.000443
0.000653	0.000523	0.000493	0.000528	0.000445	0.000686	0.000537	0.000443
0.000653	0.000523	0.000493	0.000528	0.000445	0.000686	0.000538	0.000443
0.000653	0.000523	0.000493	0.000528	0.000445	0.000686	0.000538	0.000443
0.000653	0.000523	0.000493	0.000528	0.000445	0.000686	0.000538	0.000443
0.000654	0.000523	0.000493	0.000529	0.000445	0.000686	0.000538	0.000443
0.000654	0.000523	0.000493	0.000529	0.000445	0.000686	0.000538	0.000443
0.000654	0.000524	0.000493	0.000529	0.000446	0.000686	0.000538	0.000443
0.000654	0.000524	0.000493	0.000529	0.000446	0.000686	0.000539	0.000443
0.000654	0.000524	0.000494	0.000529	0.000446	0.000686	0.000539	0.000443
0.000654	0.000524	0.000494	0.000529	0.000446	0.000687	0.000539	0.000443
0.000654	0.000524	0.000494	0.000529	0.000446	0.000687	0.000539	0.000444
0.000654	0.000524	0.000494	0.000529	0.000446	0.000687	0.00054	0.000444
0.000654	0.000524	0.000494	0.000529	0.000446	0.000687	0.00054	0.000444
0.000654	0.000524	0.000494	0.00053	0.000446	0.000687	0.00054	0.000444
0.000654	0.000524	0.000494	0.00053	0.000446	0.000687	0.00054	0.000444
0.000655	0.000524	0.000494	0.00053	0.000446	0.000687	0.00054	0.000444
0.000655	0.000524	0.000494	0.00053	0.000446	0.000687	0.00054	0.000444
0.000655	0.000524	0.000494	0.00053	0.000446	0.000688	0.00054	0.000444
0.000655	0.000525	0.000494	0.00053	0.000446	0.000688	0.000541	0.000444
0.000655	0.000525	0.000494	0.00053	0.000446	0.000688	0.000541	0.000444
0.000655	0.000525	0.000494	0.00053	0.000446	0.000688	0.000541	0.000444
0.000655	0.000525	0.000494	0.00053	0.000446	0.000688	0.000541	0.000444
0.000655	0.000525	0.000494	0.00053	0.000447	0.000688	0.000541	0.000444
0.000655	0.000525	0.000494	0.00053	0.000447	0.000688	0.000541	0.000444
0.000655	0.000525	0.000494	0.000531	0.000447	0.000688	0.000541	0.000444
0.000655	0.000525	0.000495	0.000531	0.000447	0.000688	0.000541	0.000444
0.000655	0.000525	0.000495	0.000531	0.000447	0.000689	0.000541	0.000444
0.000655	0.000525	0.000495	0.000531	0.000447	0.000689	0.000541	0.000445
0.000656	0.000526	0.000495	0.000531	0.000447	0.000689	0.000541	0.000445
0.000656	0.000526	0.000495	0.000531	0.000447	0.000689	0.000542	0.000445
0.000656	0.000526	0.000495	0.000531	0.000447	0.000689	0.000542	0.000445
0.000656	0.000526	0.000495	0.000531	0.000447	0.000689	0.000542	0.000445
0.000656	0.000526	0.000495	0.000531	0.000447	0.000689	0.000542	0.000445
0.000656	0.000526	0.000495	0.000531	0.000447	0.000689	0.000542	0.000445
0.000656	0.000526	0.000495	0.000532	0.000447	0.00069	0.000542	0.000445
0.000656	0.000526	0.000495	0.000532	0.000447	0.00069	0.000542	0.000445
0.000656	0.000526	0.000495	0.000532	0.000447	0.00069	0.000543	0.000445
0.000656	0.000526	0.000495	0.000532	0.000447	0.00069	0.000543	0.000446
0.000657	0.000526	0.000495	0.000532	0.000448	0.00069	0.000543	0.000446
0.000657	0.000526	0.000495	0.000532	0.000448	0.00069	0.000543	0.000446
0.000657	0.000526	0.000495	0.000532	0.000448	0.00069	0.000543	0.000446
0.000657	0.000527	0.000495	0.000532	0.000448	0.00069	0.000543	0.000446
0.000657	0.000527	0.000495	0.000532	0.000448	0.00069	0.000543	0.000446
0.000657	0.000527	0.000495	0.000532	0.000448	0.000691	0.000543	0.000446
0.000657	0.000527	0.000496	0.000532	0.000448	0.000691	0.000543	0.000446
0.000657	0.000527	0.000496	0.000532	0.000448	0.000691	0.000544	0.000446
0.000657	0.000527	0.000496	0.000532	0.000448	0.000691	0.000544	0.000446
0.000658	0.000527	0.000496	0.000533	0.000448	0.000691	0.000544	0.000446
0.000658	0.000527	0.000496	0.000533	0.000448	0.000691	0.000544	0.000446
0.000658	0.000527	0.000496	0.000533	0.000448	0.000691	0.000544	0.000446
0.000658	0.000527	0.000496	0.000533	0.000448	0.000691	0.000544	0.000447
0.000658	0.000527	0.000496	0.000533	0.000448	0.000691	0.000544	0.000447
0.000658	0.000528	0.000496	0.000533	0.000448	0.000691	0.000545	0.000447
0.000658	0.000528	0.000496	0.000533	0.000448	0.000691	0.000545	0.000447
0.000658	0.000528	0.000496	0.000533	0.000448	0.000691	0.000545	0.000447
0.000658	0.000528	0.000496	0.000533	0.000448	0.000691	0.000545	0.000447
0.000658	0.000528	0.000496	0.000533	0.000448	0.000691	0.000545	0.000447
0.000658	0.000528	0.000497	0.000533	0.000449	0.000691	0.000545	0.000447
0.000658	0.000528	0.000497	0.000533	0.000449	0.000691	0.000545	0.000447
0.000658	0.000528	0.000497	0.000533	0.000449	0.000692	0.000545	0.000447
0.000659	0.000528	0.000497	0.000533	0.000449	0.000692	0.000545	0.000447
0.000659	0.000528	0.000497	0.000533	0.000449	0.000692	0.000545	0.000447
0.000659	0.000529	0.000497	0.000533	0.000449	0.000692	0.000546	0.000447
0.000659	0.000529	0.000497	0.000533	0.000449	0.000692	0.000546	0.000447
0.000659	0.000529	0.000497	0.000534	0.000449	0.000692	0.000546	0.000447
0.000659	0.000529	0.000497	0.000534	0.000449	0.000692	0.000546	0.000447
0.000659	0.000529	0.000497	0.000534	0.000449	0.000692	0.000546	0.000447
0.000659	0.000529	0.000498	0.000534	0.000449	0.000693	0.000546	0.000447
0.000659	0.000529	0.000498	0.000534	0.000449	0.000693	0.000546	0.000447
0.000659	0.000529	0.000498	0.000534	0.000449	0.000693	0.000546	0.000447
0.00066	0.000529	0.000498	0.000534	0.000449	0.000693	0.000546	0.000448
0.00066	0.000529	0.000498	0.000534	0.000449	0.000693	0.000546	0.000448
0.00066	0.000529	0.000498	0.000534	0.000449	0.000693	0.000547	0.000448
0.00066	0.000529	0.000498	0.000534	0.000449	0.000693	0.000547	0.000448
0.00066	0.000529	0.000498	0.000534	0.00045	0.000693	0.000547	0.000448
0.00066	0.000529	0.000498	0.000534	0.00045	0.000693	0.000547	0.000448
0.00066	0.000529	0.000498	0.000534	0.00045	0.000694	0.000547	0.000448
0.000661	0.000529	0.000498	0.000535	0.00045	0.000694	0.000547	0.000448
0.000661	0.00053	0.000498	0.000535	0.00045	0.000694	0.000547	0.000448
0.000661	0.00053	0.000498	0.000535	0.00045	0.000694	0.000547	0.000448
0.000661	0.00053	0.000498	0.000535	0.00045	0.000694	0.000548	0.000448
0.000661	0.00053	0.000498	0.000535	0.00045	0.000694	0.000548	0.000448
0.000661	0.00053	0.000498	0.000535	0.00045	0.000694	0.000548	0.000448
0.000661	0.00053	0.000498	0.000535	0.00045	0.000694	0.000548	0.000448
0.000661	0.00053	0.000498	0.000535	0.00045	0.000694	0.000549	0.000448
0.000661	0.00053	0.000498	0.000535	0.00045	0.000694	0.000549	0.000448
0.000661	0.00053	0.000498	0.000535	0.000451	0.000695	0.000549	0.000448
0.000661	0.00053	0.000498	0.000535	0.000451	0.000695	0.000549	0.000448
0.000661	0.00053	0.000499	0.000535	0.000451	0.000695	0.000549	0.000448
0.000662	0.00053	0.000499	0.000536	0.000451	0.000695	0.000549	0.000449
0.000662	0.000531	0.000499	0.000536	0.000451	0.000695	0.000549	0.000449
0.000662	0.000531	0.000499	0.000536	0.000451	0.000695	0.000549	0.000449
0.000662	0.000531	0.000499	0.000536	0.000451	0.000695	0.000549	0.000449
0.000662	0.000531	0.000499	0.000536	0.000451	0.000695	0.000549	0.000449
0.000662	0.000531	0.000499	0.000536	0.000451	0.000695	0.000549	0.000449
0.000662	0.000531	0.000499	0.000536	0.000451	0.000695	0.000549	0.000449
0.000663	0.000531	0.000499	0.000536	0.000451	0.000695	0.000549	0.000449
0.000663	0.000531	0.000499	0.000536	0.000451	0.000695	0.00055	0.000449
0.000663	0.000531	0.000499	0.000536	0.000451	0.000695	0.00055	0.000449
0.000663	0.000531	0.000499	0.000537	0.000451	0.000696	0.00055	0.000449
0.000663	0.000531	0.000499	0.000537	0.000451	0.000696	0.00055	0.000449
0.000663	0.000531	0.000499	0.000537	0.000451	0.000696	0.00055	0.000449
0.000663	0.000531	0.0005	0.000537	0.000451	0.000696	0.00055	0.000449
0.000663	0.000531	0.0005	0.000537	0.000452	0.000696	0.00055	0.000449
0.000663	0.000531	0.0005	0.000537	0.000452	0.000696	0.00055	0.00045
0.000663	0.000531	0.0005	0.000537	0.000452	0.000696	0.00055	0.00045
0.000663	0.000532	0.0005	0.000537	0.000452	0.000696	0.00055	0.00045
0.000664	0.000532	0.0005	0.000537	0.000452	0.000696	0.000551	0.00045
0.000664	0.000532	0.0005	0.000537	0.000452	0.000697	0.000551	0.00045
0.000664	0.000532	0.0005	0.000537	0.000452	0.000697	0.000551	0.00045
0.000664	0.000532	0.0005	0.000537	0.000452	0.000697	0.000551	0.00045
0.000664	0.000532	0.0005	0.000537	0.000452	0.000697	0.000551	0.00045
0.000664	0.000532	0.0005	0.000537	0.000452	0.000697	0.000551	0.00045
0.000664	0.000532	0.0005	0.000538	0.000452	0.000697	0.000552	0.00045
0.000664	0.000532	0.0005	0.000538	0.000452	0.000697	0.000552	0.00045
0.000664	0.000532	0.0005	0.000538	0.000453	0.000697	0.000552	0.00045
0.000664	0.000532	0.000501	0.000538	0.000453	0.000697	0.000552	0.000451
0.000664	0.000532	0.000501	0.000538	0.000453	0.000698	0.000552	0.000451
0.000665	0.000532	0.000501	0.000538	0.000453	0.000698	0.000552	0.000451
0.000665	0.000532	0.000501	0.000538	0.000453	0.000698	0.000552	0.000451
0.000665	0.000532	0.000501	0.000538	0.000453	0.000698	0.000552	0.000451
0.000665	0.000533	0.000501	0.000538	0.000453	0.000698	0.000553	0.000451
0.000666	0.000533	0.000501	0.000538	0.000453	0.000698	0.000553	0.000451
0.000666	0.000533	0.000501	0.000538	0.000453	0.000698	0.000553	0.000451
0.000666	0.000533	0.000501	0.000538	0.000453	0.000699	0.000553	0.000451
0.000666	0.000533	0.000501	0.000538	0.000453	0.000699	0.000553	0.000451
0.000666	0.000533	0.000501	0.000538	0.000454	0.000699	0.000553	0.000451
0.000667	0.000533	0.000501	0.000539	0.000454	0.000699	0.000553	0.000451
0.000667	0.000533	0.000501	0.000539	0.000454	0.000699	0.000554	0.000451
0.000667	0.000534	0.000501	0.000539	0.000454	0.000699	0.000554	0.000451
0.000667	0.000534	0.000501	0.000539	0.000454	0.000699	0.000554	0.000451
0.000667	0.000534	0.000501	0.000539	0.000454	0.000699	0.000554	0.000451
0.000667	0.000534	0.000501	0.000539	0.000454	0.000699	0.000554	0.000451
0.000667	0.000534	0.000502	0.000539	0.000454	0.000699	0.000555	0.000451
0.000667	0.000534	0.000502	0.000539	0.000454	0.000699	0.000555	0.000451
0.000668	0.000534	0.000502	0.000539	0.000454	0.000699	0.000555	0.000452
0.000668	0.000534	0.000502	0.000539	0.000454	0.000699	0.000555	0.000452
0.000668	0.000534	0.000502	0.000539	0.000454	0.0007	0.000555	0.000452
0.000668	0.000534	0.000502	0.000539	0.000454	0.0007	0.000555	0.000452
0.000668	0.000534	0.000502	0.000539	0.000454	0.0007	0.000555	0.000452
0.000668	0.000534	0.000502	0.000539	0.000455	0.0007	0.000555	0.000452
0.000668	0.000534	0.000502	0.000539	0.000455	0.0007	0.000555	0.000452
0.000668	0.000534	0.000502	0.000539	0.000455	0.0007	0.000555	0.000452
0.000668	0.000534	0.000502	0.000539	0.000455	0.0007	0.000555	0.000452
0.000668	0.000534	0.000502	0.000539	0.000455	0.0007	0.000555	0.000452
0.000669	0.000534	0.000502	0.000539	0.000455	0.0007	0.000555	0.000452
0.000669	0.000535	0.000502	0.00054	0.000455	0.0007	0.000555	0.000452
0.000669	0.000535	0.000503	0.00054	0.000455	0.000701	0.000555	0.000452
0.000669	0.000535	0.000503	0.00054	0.000455	0.000701	0.000555	0.000452
0.000669	0.000535	0.000503	0.00054	0.000455	0.000701	0.000556	0.000452
0.00067	0.000535	0.000503	0.00054	0.000455	0.000701	0.000556	0.000452
0.00067	0.000535	0.000503	0.00054	0.000455	0.000701	0.000556	0.000452
0.00067	0.000535	0.000503	0.00054	0.000455	0.000701	0.000556	0.000452
0.00067	0.000536	0.000503	0.00054	0.000455	0.000701	0.000556	0.000452
0.00067	0.000536	0.000503	0.00054	0.000455	0.000702	0.000556	0.000453
0.00067	0.000536	0.000503	0.00054	0.000455	0.000702	0.000556	0.000453
0.00067	0.000536	0.000503	0.00054	0.000455	0.000702	0.000557	0.000453
0.000671	0.000536	0.000503	0.00054	0.000455	0.000702	0.000557	0.000453
0.000671	0.000536	0.000503	0.00054	0.000455	0.000702	0.000557	0.000453
0.000671	0.000536	0.000503	0.00054	0.000455	0.000702	0.000557	0.000453
0.000671	0.000536	0.000503	0.000541	0.000455	0.000702	0.000557	0.000453
0.000672	0.000536	0.000503	0.000541	0.000456	0.000702	0.000558	0.000453
0.000672	0.000536	0.000504	0.000541	0.000456	0.000702	0.000558	0.000453
0.000672	0.000536	0.000504	0.000541	0.000456	0.000702	0.000558	0.000453
0.000672	0.000537	0.000504	0.000541	0.000456	0.000703	0.000558	0.000453
0.000672	0.000537	0.000504	0.000541	0.000456	0.000703	0.000558	0.000453
0.000672	0.000537	0.000504	0.000541	0.000456	0.000703	0.000558	0.000453
0.000672	0.000537	0.000504	0.000541	0.000456	0.000703	0.000558	0.000454
0.000672	0.000537	0.000504	0.000541	0.000456	0.000703	0.000558	0.000454
0.000672	0.000537	0.000504	0.000541	0.000456	0.000703	0.000558	0.000454
0.000672	0.000537	0.000504	0.000541	0.000456	0.000703	0.000558	0.000454
0.000672	0.000537	0.000504	0.000541	0.000456	0.000703	0.000558	0.000454
0.000672	0.000537	0.000504	0.000541	0.000456	0.000703	0.000558	0.000454
0.000672	0.000537	0.000504	0.000541	0.000456	0.000703	0.000558	0.000454
0.000672	0.000537	0.000504	0.000541	0.000456	0.000704	0.000559	0.000454
0.000672	0.000537	0.000504	0.000541	0.000456	0.000704	0.000559	0.000454
0.000672	0.000537	0.000504	0.000541	0.000456	0.000704	0.000559	0.000454
0.000673	0.000538	0.000504	0.000542	0.000456	0.000704	0.000559	0.000454
0.000673	0.000538	0.000505	0.000542	0.000456	0.000704	0.000559	0.000454
0.000673	0.000538	0.000505	0.000542	0.000457	0.000704	0.000559	0.000454
0.000673	0.000538	0.000505	0.000542	0.000457	0.000705	0.00056	0.000454
0.000673	0.000538	0.000505	0.000542	0.000457	0.000705	0.00056	0.000454
0.000673	0.000538	0.000505	0.000542	0.000457	0.000705	0.00056	0.000454
0.000673	0.000538	0.000505	0.000542	0.000457	0.000705	0.00056	0.000454
0.000673	0.000538	0.000505	0.000542	0.000457	0.000705	0.00056	0.000454
0.000673	0.000538	0.000505	0.000542	0.000457	0.000705	0.00056	0.000455
0.000673	0.000538	0.000505	0.000543	0.000457	0.000705	0.00056	0.000455
0.000673	0.000538	0.000505	0.000543	0.000457	0.000705	0.00056	0.000455
0.000673	0.000538	0.000505	0.000543	0.000457	0.000705	0.00056	0.000455
0.000674	0.000538	0.000505	0.000543	0.000457	0.000705	0.00056	0.000455
0.000674	0.000539	0.000505	0.000543	0.000457	0.000705	0.000561	0.000455
0.000674	0.000539	0.000505	0.000543	0.000457	0.000706	0.000561	0.000455
0.000674	0.000539	0.000505	0.000543	0.000457	0.000706	0.000561	0.000455
0.000674	0.000539	0.000505	0.000543	0.000457	0.000706	0.000561	0.000455
0.000674	0.000539	0.000505	0.000543	0.000457	0.000706	0.000561	0.000455
0.000674	0.000539	0.000505	0.000543	0.000457	0.000706	0.000561	0.000455
0.000674	0.000539	0.000506	0.000544	0.000458	0.000706	0.000562	0.000455
0.000674	0.000539	0.000506	0.000544	0.000458	0.000706	0.000562	0.000455
0.000674	0.000539	0.000506	0.000544	0.000458	0.000706	0.000562	0.000455
0.000674	0.000539	0.000506	0.000544	0.000458	0.000706	0.000562	0.000455
0.000674	0.00054	0.000506	0.000544	0.000458	0.000706	0.000562	0.000455
0.000674	0.00054	0.000506	0.000544	0.000458	0.000706	0.000562	0.000455
0.000674	0.00054	0.000506	0.000544	0.000458	0.000706	0.000562	0.000455
0.000675	0.00054	0.000506	0.000544	0.000458	0.000706	0.000562	0.000455
0.000675	0.00054	0.000506	0.000544	0.000458	0.000706	0.000562	0.000455
0.000675	0.00054	0.000506	0.000544	0.000458	0.000707	0.000563	0.000455
0.000675	0.00054	0.000506	0.000544	0.000458	0.000707	0.000563	0.000455
0.000675	0.00054	0.000506	0.000544	0.000458	0.000707	0.000563	0.000456
0.000675	0.00054	0.000506	0.000545	0.000458	0.000707	0.000563	0.000456
0.000675	0.00054	0.000506	0.000545	0.000458	0.000707	0.000563	0.000456
0.000675	0.00054	0.000506	0.000545	0.000458	0.000707	0.000563	0.000456
0.000675	0.00054	0.000506	0.000545	0.000458	0.000707	0.000564	0.000456
0.000675	0.00054	0.000506	0.000545	0.000459	0.000707	0.000564	0.000456
0.000676	0.00054	0.000507	0.000545	0.000459	0.000707	0.000564	0.000456
0.000676	0.00054	0.000507	0.000545	0.000459	0.000707	0.000564	0.000456
0.000676	0.00054	0.000507	0.000545	0.000459	0.000707	0.000564	0.000456
0.000676	0.00054	0.000507	0.000545	0.000459	0.000707	0.000564	0.000456
0.000676	0.00054	0.000507	0.000545	0.000459	0.000708	0.000564	0.000456
0.000676	0.000541	0.000507	0.000545	0.000459	0.000708	0.000564	0.000456
0.000676	0.000541	0.000507	0.000545	0.000459	0.000708	0.000565	0.000456
0.000676	0.000541	0.000507	0.000545	0.000459	0.000708	0.000565	0.000456
0.000676	0.000541	0.000507	0.000545	0.000459	0.000708	0.000565	0.000456
0.000676	0.000541	0.000507	0.000545	0.000459	0.000708	0.000565	0.000457
0.000676	0.000541	0.000507	0.000545	0.000459	0.000708	0.000565	0.000457
0.000676	0.000541	0.000508	0.000545	0.000459	0.000708	0.000565	0.000457
0.000676	0.000541	0.000508	0.000546	0.000459	0.000708	0.000565	0.000457
0.000677	0.000541	0.000508	0.000546	0.000459	0.000709	0.000566	0.000457
0.000677	0.000541	0.000508	0.000546	0.000459	0.000709	0.000566	0.000457
0.000677	0.000541	0.000508	0.000546	0.000459	0.000709	0.000566	0.000457
0.000677	0.000541	0.000508	0.000546	0.000459	0.000709	0.000566	0.000457
0.000677	0.000541	0.000508	0.000546	0.000459	0.000709	0.000566	0.000457
0.000677	0.000541	0.000508	0.000546	0.00046	0.000709	0.000566	0.000457
0.000677	0.000541	0.000508	0.000546	0.00046	0.000709	0.000566	0.000457
0.000677	0.000541	0.000508	0.000547	0.00046	0.000709	0.000566	0.000457
0.000677	0.000541	0.000508	0.000547	0.00046	0.00071	0.000566	0.000457
0.000678	0.000541	0.000508	0.000547	0.00046	0.00071	0.000566	0.000457
0.000678	0.000541	0.000508	0.000547	0.00046	0.00071	0.000566	0.000457
0.000678	0.000541	0.000508	0.000547	0.00046	0.00071	0.000566	0.000457
0.000678	0.000541	0.000508	0.000547	0.00046	0.00071	0.000566	0.000457
0.000678	0.000542	0.000508	0.000547	0.00046	0.00071	0.000566	0.000457
0.000678	0.000542	0.000508	0.000547	0.00046	0.00071	0.000567	0.000457
0.000678	0.000542	0.000508	0.000547	0.00046	0.00071	0.000567	0.000457
0.000678	0.000542	0.000508	0.000548	0.00046	0.00071	0.000567	0.000458
0.000678	0.000543	0.000508	0.000548	0.00046	0.00071	0.000567	0.000458
0.000678	0.000543	0.000509	0.000548	0.00046	0.00071	0.000567	0.000458
0.000678	0.000543	0.000509	0.000548	0.000461	0.00071	0.000567	0.000458
0.000678	0.000543	0.000509	0.000548	0.000461	0.00071	0.000567	0.000458
0.000678	0.000543	0.000509	0.000548	0.000461	0.00071	0.000567	0.000458
0.000678	0.000543	0.000509	0.000548	0.000461	0.00071	0.000568	0.000458
0.000678	0.000543	0.000509	0.000548	0.000461	0.000711	0.000568	0.000458
0.000679	0.000543	0.000509	0.000548	0.000461	0.000711	0.000568	0.000458
0.000679	0.000543	0.000509	0.000549	0.000461	0.000711	0.000568	0.000458
0.000679	0.000543	0.000509	0.000549	0.000461	0.000711	0.000568	0.000458
0.000679	0.000543	0.000509	0.000549	0.000461	0.000711	0.000568	0.000458
0.000679	0.000543	0.000509	0.000549	0.000461	0.000711	0.000568	0.000458
0.000679	0.000543	0.000509	0.000549	0.000461	0.000711	0.000568	0.000458
0.000679	0.000543	0.000509	0.000549	0.000461	0.000711	0.000568	0.000458
0.000679	0.000543	0.000509	0.000549	0.000461	0.000711	0.000569	0.000459
0.000679	0.000544	0.000509	0.000549	0.000461	0.000712	0.000569	0.000459
0.000679	0.000544	0.000509	0.000549	0.000461	0.000712	0.000569	0.000459
0.000679	0.000544	0.00051	0.000549	0.000461	0.000712	0.000569	0.000459
0.000679	0.000544	0.00051	0.000549	0.000461	0.000712	0.000569	0.000459
0.00068	0.000544	0.00051	0.000549	0.000461	0.000712	0.000569	0.000459
0.00068	0.000544	0.00051	0.000549	0.000461	0.000712	0.000569	0.000459
0.00068	0.000544	0.00051	0.000549	0.000461	0.000712	0.000569	0.000459
0.00068	0.000544	0.00051	0.00055	0.000461	0.000712	0.000569	0.000459
0.00068	0.000544	0.00051	0.00055	0.000462	0.000712	0.00057	0.000459
0.000681	0.000544	0.00051	0.00055	0.000462	0.000712	0.00057	0.000459
0.000681	0.000544	0.00051	0.00055	0.000462	0.000712	0.00057	0.000459
0.000681	0.000544	0.00051	0.00055	0.000462	0.000713	0.00057	0.000459
0.000681	0.000545	0.00051	0.00055	0.000462	0.000713	0.00057	0.000459
0.000681	0.000545	0.00051	0.00055	0.000462	0.000713	0.00057	0.000459
0.000681	0.000545	0.00051	0.00055	0.000462	0.000713	0.00057	0.000459
0.000681	0.000545	0.00051	0.00055	0.000462	0.000713	0.00057	0.000459
0.000681	0.000545	0.00051	0.000551	0.000462	0.000713	0.00057	0.000459
0.000681	0.000545	0.000511	0.000551	0.000462	0.000713	0.00057	0.000459
0.000681	0.000545	0.000511	0.000551	0.000462	0.000713	0.00057	0.000459
0.000682	0.000545	0.000511	0.000551	0.000462	0.000714	0.00057	0.000459
0.000682	0.000545	0.000511	0.000551	0.000462	0.000714	0.000571	0.00046
0.000682	0.000546	0.000511	0.000551	0.000462	0.000714	0.000571	0.00046
0.000682	0.000546	0.000511	0.000551	0.000462	0.000714	0.000571	0.00046
0.000682	0.000546	0.000511	0.000551	0.000462	0.000714	0.000571	0.00046
0.000682	0.000546	0.000511	0.000552	0.000462	0.000714	0.000571	0.00046
0.000682	0.000546	0.000511	0.000552	0.000462	0.000714	0.000571	0.00046
0.000682	0.000546	0.000511	0.000552	0.000462	0.000714	0.000571	0.00046
0.000682	0.000546	0.000511	0.000552	0.000462	0.000714	0.000571	0.00046
0.000683	0.000546	0.000511	0.000552	0.000462	0.000715	0.000572	0.00046
0.000683	0.000546	0.000512	0.000552	0.000463	0.000715	0.000572	0.00046
0.000683	0.000546	0.000512	0.000552	0.000463	0.000715	0.000572	0.00046
0.000684	0.000546	0.000512	0.000552	0.000463	0.000715	0.000572	0.00046
0.000684	0.000546	0.000512	0.000552	0.000463	0.000715	0.000572	0.00046
0.000684	0.000547	0.000512	0.000552	0.000463	0.000715	0.000572	0.00046
0.000684	0.000547	0.000512	0.000552	0.000463	0.000715	0.000572	0.00046
0.000684	0.000547	0.000512	0.000552	0.000463	0.000715	0.000572	0.000461
0.000684	0.000547	0.000512	0.000552	0.000463	0.000715	0.000572	0.000461
0.000684	0.000547	0.000512	0.000553	0.000463	0.000715	0.000572	0.000461
0.000684	0.000547	0.000512	0.000553	0.000463	0.000715	0.000572	0.000461
0.000685	0.000547	0.000512	0.000553	0.000463	0.000715	0.000572	0.000461
0.000685	0.000547	0.000512	0.000553	0.000463	0.000715	0.000572	0.000461
0.000685	0.000547	0.000512	0.000553	0.000463	0.000716	0.000573	0.000461
0.000685	0.000547	0.000513	0.000553	0.000463	0.000716	0.000573	0.000461
0.000685	0.000547	0.000513	0.000553	0.000463	0.000716	0.000573	0.000461
0.000685	0.000547	0.000513	0.000553	0.000464	0.000716	0.000573	0.000461
0.000685	0.000547	0.000513	0.000553	0.000464	0.000716	0.000573	0.000461
0.000685	0.000547	0.000513	0.000553	0.000464	0.000716	0.000574	0.000461
0.000686	0.000548	0.000513	0.000554	0.000464	0.000716	0.000574	0.000461
0.000686	0.000548	0.000513	0.000554	0.000464	0.000716	0.000574	0.000461
0.000686	0.000548	0.000513	0.000554	0.000464	0.000716	0.000574	0.000461
0.000686	0.000548	0.000513	0.000554	0.000464	0.000717	0.000574	0.000461
0.000686	0.000548	0.000513	0.000554	0.000464	0.000717	0.000574	0.000461
0.000686	0.000548	0.000513	0.000554	0.000464	0.000717	0.000574	0.000461
0.000686	0.000548	0.000513	0.000554	0.000464	0.000717	0.000574	0.000461
0.000686	0.000548	0.000513	0.000554	0.000464	0.000717	0.000574	0.000461
0.000686	0.000548	0.000513	0.000554	0.000464	0.000717	0.000574	0.000462
0.000686	0.000548	0.000513	0.000554	0.000465	0.000717	0.000574	0.000462
0.000686	0.000548	0.000513	0.000554	0.000465	0.000717	0.000574	0.000462
0.000686	0.000548	0.000513	0.000554	0.000465	0.000717	0.000574	0.000462
0.000687	0.000548	0.000514	0.000554	0.000465	0.000717	0.000575	0.000462
0.000687	0.000549	0.000514	0.000554	0.000465	0.000717	0.000575	0.000462
0.000687	0.000549	0.000514	0.000554	0.000465	0.000717	0.000575	0.000462
0.000687	0.000549	0.000514	0.000555	0.000465	0.000717	0.000575	0.000462
0.000688	0.000549	0.000514	0.000555	0.000465	0.000718	0.000575	0.000462
0.000688	0.000549	0.000514	0.000555	0.000465	0.000718	0.000575	0.000462
0.000688	0.000549	0.000514	0.000555	0.000465	0.000718	0.000575	0.000462
0.000688	0.000549	0.000514	0.000555	0.000465	0.000718	0.000575	0.000462
0.000688	0.000549	0.000514	0.000555	0.000465	0.000718	0.000575	0.000462
0.000688	0.000549	0.000514	0.000555	0.000465	0.000718	0.000575	0.000462
0.000688	0.000549	0.000514	0.000555	0.000465	0.000718	0.000576	0.000462
0.000688	0.000549	0.000514	0.000555	0.000465	0.000718	0.000576	0.000462
0.000688	0.000549	0.000514	0.000555	0.000465	0.000718	0.000576	0.000462
0.000689	0.000549	0.000514	0.000556	0.000465	0.000718	0.000576	0.000463
0.000689	0.00055	0.000514	0.000556	0.000466	0.000718	0.000576	0.000463
0.000689	0.00055	0.000514	0.000556	0.000466	0.000718	0.000576	0.000463
0.000689	0.00055	0.000514	0.000556	0.000466	0.000718	0.000576	0.000463
0.000689	0.00055	0.000514	0.000556	0.000466	0.000718	0.000576	0.000463
0.000689	0.00055	0.000514	0.000556	0.000466	0.000718	0.000576	0.000463
0.000689	0.00055	0.000514	0.000556	0.000466	0.000719	0.000577	0.000463
0.000689	0.00055	0.000514	0.000556	0.000466	0.000719	0.000577	0.000463
0.000689	0.00055	0.000515	0.000556	0.000466	0.000719	0.000577	0.000463
0.00069	0.00055	0.000515	0.000556	0.000466	0.000719	0.000577	0.000463
0.00069	0.00055	0.000515	0.000556	0.000466	0.000719	0.000577	0.000463
0.00069	0.00055	0.000515	0.000556	0.000466	0.00072	0.000577	0.000463
0.00069	0.00055	0.000515	0.000556	0.000466	0.00072	0.000578	0.000463
0.00069	0.00055	0.000515	0.000556	0.000466	0.00072	0.000578	0.000463
0.00069	0.00055	0.000515	0.000556	0.000466	0.00072	0.000578	0.000463
0.00069	0.000551	0.000515	0.000556	0.000466	0.00072	0.000578	0.000463
0.00069	0.000551	0.000515	0.000557	0.000466	0.00072	0.000578	0.000463
0.00069	0.000551	0.000515	0.000557	0.000466	0.00072	0.000578	0.000463
0.000691	0.000551	0.000515	0.000557	0.000466	0.00072	0.000578	0.000463
0.000691	0.000551	0.000515	0.000557	0.000466	0.00072	0.000578	0.000463
0.000691	0.000551	0.000515	0.000557	0.000466	0.000721	0.000578	0.000463
0.000691	0.000551	0.000515	0.000557	0.000466	0.000721	0.000578	0.000464
0.000691	0.000551	0.000516	0.000557	0.000466	0.000721	0.000578	0.000464
0.000691	0.000551	0.000516	0.000557	0.000467	0.000721	0.000578	0.000464
0.000691	0.000551	0.000516	0.000557	0.000467	0.000721	0.000578	0.000464
0.000691	0.000551	0.000516	0.000557	0.000467	0.000721	0.000579	0.000464
0.000691	0.000551	0.000516	0.000557	0.000467	0.000721	0.000579	0.000464
0.000691	0.000551	0.000516	0.000558	0.000467	0.000721	0.000579	0.000464
0.000691	0.000551	0.000516	0.000558	0.000467	0.000721	0.000579	0.000464
0.000691	0.000551	0.000516	0.000558	0.000467	0.000721	0.000579	0.000464
0.000691	0.000552	0.000516	0.000558	0.000467	0.000722	0.000579	0.000464
0.000692	0.000552	0.000516	0.000558	0.000467	0.000722	0.000579	0.000464
0.000692	0.000552	0.000517	0.000558	0.000467	0.000722	0.000579	0.000464
0.000692	0.000552	0.000517	0.000559	0.000468	0.000722	0.000579	0.000464
0.000692	0.000552	0.000517	0.000559	0.000468	0.000722	0.000579	0.000464
0.000692	0.000552	0.000517	0.000559	0.000468	0.000722	0.00058	0.000464
0.000692	0.000552	0.000517	0.000559	0.000468	0.000722	0.00058	0.000464
0.000692	0.000552	0.000517	0.000559	0.000468	0.000722	0.00058	0.000465
0.000692	0.000552	0.000517	0.000559	0.000468	0.000723	0.00058	0.000465
0.000692	0.000553	0.000517	0.000559	0.000468	0.000723	0.00058	0.000465
0.000692	0.000553	0.000517	0.000559	0.000468	0.000723	0.00058	0.000465
0.000692	0.000553	0.000517	0.000559	0.000468	0.000723	0.00058	0.000465
0.000693	0.000553	0.000517	0.00056	0.000468	0.000723	0.00058	0.000465
0.000693	0.000553	0.000517	0.00056	0.000468	0.000723	0.00058	0.000465
0.000693	0.000553	0.000517	0.00056	0.000468	0.000723	0.00058	0.000465
0.000693	0.000553	0.000517	0.00056	0.000468	0.000723	0.000581	0.000465
0.000693	0.000553	0.000517	0.00056	0.000468	0.000724	0.000581	0.000465
0.000693	0.000553	0.000517	0.00056	0.000468	0.000724	0.000581	0.000465
0.000693	0.000553	0.000517	0.00056	0.000468	0.000724	0.000581	0.000465
0.000693	0.000553	0.000518	0.00056	0.000468	0.000724	0.000581	0.000465
0.000693	0.000554	0.000518	0.00056	0.000469	0.000724	0.000581	0.000466
0.000693	0.000554	0.000518	0.00056	0.000469	0.000724	0.000581	0.000466
0.000693	0.000554	0.000518	0.00056	0.000469	0.000724	0.000581	0.000466
0.000694	0.000554	0.000518	0.00056	0.000469	0.000724	0.000582	0.000466
0.000694	0.000554	0.000518	0.00056	0.000469	0.000724	0.000582	0.000466
0.000694	0.000554	0.000518	0.00056	0.000469	0.000724	0.000582	0.000466
0.000694	0.000554	0.000518	0.00056	0.000469	0.000724	0.000582	0.000466
0.000694	0.000554	0.000518	0.00056	0.000469	0.000724	0.000582	0.000466
0.000694	0.000554	0.000518	0.00056	0.000469	0.000724	0.000582	0.000466
0.000694	0.000554	0.000518	0.000561	0.000469	0.000725	0.000582	0.000466
0.000694	0.000554	0.000518	0.000561	0.000469	0.000725	0.000582	0.000466
0.000694	0.000554	0.000518	0.000561	0.000469	0.000725	0.000582	0.000466
0.000694	0.000555	0.000518	0.000561	0.000469	0.000725	0.000582	0.000466
0.000694	0.000555	0.000518	0.000561	0.00047	0.000726	0.000583	0.000466
0.000695	0.000555	0.000518	0.000561	0.00047	0.000726	0.000583	0.000466
0.000695	0.000555	0.000518	0.000561	0.00047	0.000726	0.000583	0.000467
0.000695	0.000555	0.000518	0.000561	0.00047	0.000726	0.000583	0.000467
0.000695	0.000555	0.000518	0.000561	0.00047	0.000726	0.000583	0.000467
0.000695	0.000555	0.000518	0.000561	0.00047	0.000726	0.000583	0.000467
0.000695	0.000555	0.000518	0.000561	0.00047	0.000726	0.000583	0.000467
0.000696	0.000555	0.000518	0.000562	0.00047	0.000726	0.000583	0.000467
0.000696	0.000555	0.000518	0.000562	0.00047	0.000726	0.000583	0.000467
0.000696	0.000555	0.000518	0.000562	0.00047	0.000726	0.000583	0.000467
0.000696	0.000555	0.000519	0.000562	0.00047	0.000726	0.000584	0.000467
0.000696	0.000555	0.000519	0.000562	0.00047	0.000726	0.000584	0.000467
0.000696	0.000556	0.000519	0.000562	0.00047	0.000726	0.000584	0.000467
0.000696	0.000556	0.000519	0.000562	0.00047	0.000727	0.000584	0.000467
0.000696	0.000556	0.000519	0.000562	0.00047	0.000727	0.000584	0.000467
0.000696	0.000556	0.000519	0.000562	0.00047	0.000727	0.000584	0.000467
0.000697	0.000556	0.000519	0.000562	0.00047	0.000727	0.000584	0.000468
0.000697	0.000556	0.000519	0.000562	0.000471	0.000727	0.000584	0.000468
0.000697	0.000556	0.000519	0.000562	0.000471	0.000727	0.000585	0.000468
0.000697	0.000556	0.000519	0.000562	0.000471	0.000728	0.000585	0.000468
0.000697	0.000556	0.000519	0.000562	0.000471	0.000728	0.000585	0.000468
0.000697	0.000556	0.000519	0.000562	0.000471	0.000728	0.000585	0.000468
0.000697	0.000556	0.000519	0.000562	0.000471	0.000728	0.000585	0.000468
0.000697	0.000556	0.000519	0.000563	0.000471	0.000728	0.000585	0.000468
0.000697	0.000556	0.000519	0.000563	0.000471	0.000728	0.000585	0.000468
0.000697	0.000557	0.000519	0.000563	0.000471	0.000728	0.000585	0.000468
0.000697	0.000557	0.000519	0.000563	0.000471	0.000729	0.000586	0.000468
0.000697	0.000557	0.000519	0.000563	0.000471	0.000729	0.000586	0.000468
0.000698	0.000557	0.000519	0.000563	0.000471	0.000729	0.000586	0.000468
0.000698	0.000557	0.000519	0.000563	0.000471	0.000729	0.000586	0.000468
0.000698	0.000557	0.000519	0.000563	0.000471	0.000729	0.000586	0.000468
0.000698	0.000557	0.000519	0.000563	0.000471	0.000729	0.000586	0.000468
0.000698	0.000557	0.00052	0.000563	0.000471	0.000729	0.000586	0.000468
0.000698	0.000557	0.00052	0.000563	0.000471	0.000729	0.000586	0.000468
0.000698	0.000557	0.00052	0.000563	0.000472	0.000729	0.000586	0.000468
0.000698	0.000557	0.00052	0.000564	0.000472	0.000729	0.000586	0.000468
0.000698	0.000557	0.00052	0.000564	0.000472	0.000729	0.000586	0.000469
0.000699	0.000557	0.00052	0.000564	0.000472	0.00073	0.000586	0.000469
0.000699	0.000557	0.00052	0.000564	0.000472	0.00073	0.000586	0.000469
0.000699	0.000558	0.00052	0.000564	0.000472	0.00073	0.000586	0.000469
0.000699	0.000558	0.00052	0.000564	0.000472	0.00073	0.000586	0.000469
0.000699	0.000558	0.00052	0.000564	0.000472	0.00073	0.000586	0.000469
0.000699	0.000558	0.00052	0.000564	0.000472	0.00073	0.000586	0.000469
0.000699	0.000558	0.00052	0.000564	0.000472	0.00073	0.000587	0.000469
0.000699	0.000558	0.00052	0.000565	0.000472	0.00073	0.000587	0.000469
0.000699	0.000558	0.00052	0.000565	0.000472	0.00073	0.000587	0.000469
0.0007	0.000558	0.000521	0.000565	0.000472	0.00073	0.000587	0.000469
0.0007	0.000558	0.000521	0.000565	0.000472	0.000731	0.000587	0.000469
0.0007	0.000558	0.000521	0.000565	0.000472	0.000731	0.000587	0.000469
0.0007	0.000558	0.000521	0.000565	0.000472	0.000731	0.000587	0.000469
0.0007	0.000558	0.000521	0.000566	0.000473	0.000731	0.000587	0.000469
0.0007	0.000558	0.000521	0.000566	0.000473	0.000731	0.000587	0.000469
0.0007	0.000558	0.000521	0.000566	0.000473	0.000731	0.000588	0.000469
0.0007	0.000558	0.000521	0.000566	0.000473	0.000731	0.000588	0.000469
0.000701	0.000558	0.000521	0.000566	0.000473	0.000731	0.000588	0.000469
0.000701	0.000558	0.000521	0.000566	0.000473	0.000731	0.000588	0.000469
0.000701	0.000558	0.000521	0.000566	0.000473	0.000731	0.000588	0.000469
0.000701	0.000558	0.000521	0.000566	0.000473	0.000732	0.000588	0.000469
0.000701	0.000559	0.000521	0.000566	0.000473	0.000732	0.000588	0.000469
0.000701	0.000559	0.000521	0.000566	0.000473	0.000732	0.000588	0.000469
0.000701	0.000559	0.000521	0.000566	0.000473	0.000732	0.000588	0.000469
0.000702	0.000559	0.000521	0.000566	0.000473	0.000732	0.000588	0.000469
0.000702	0.000559	0.000521	0.000566	0.000473	0.000732	0.000588	0.000469
0.000702	0.000559	0.000521	0.000567	0.000473	0.000732	0.000588	0.000469
0.000702	0.000559	0.000521	0.000567	0.000473	0.000732	0.000588	0.00047
0.000702	0.000559	0.000521	0.000567	0.000473	0.000732	0.000588	0.00047
0.000702	0.000559	0.000521	0.000567	0.000473	0.000732	0.000588	0.00047
0.000702	0.000559	0.000521	0.000567	0.000473	0.000732	0.000589	0.00047
0.000702	0.000559	0.000521	0.000567	0.000473	0.000733	0.000589	0.00047
0.000703	0.000559	0.000522	0.000567	0.000473	0.000733	0.000589	0.00047
0.000703	0.000559	0.000522	0.000567	0.000474	0.000733	0.000589	0.00047
0.000703	0.00056	0.000522	0.000567	0.000474	0.000733	0.000589	0.00047
0.000703	0.00056	0.000522	0.000567	0.000474	0.000733	0.000589	0.00047
0.000703	0.00056	0.000522	0.000567	0.000474	0.000733	0.000589	0.00047
0.000703	0.00056	0.000522	0.000568	0.000474	0.000733	0.000589	0.00047
0.000703	0.00056	0.000522	0.000568	0.000474	0.000733	0.000589	0.00047
0.000703	0.00056	0.000522	0.000568	0.000474	0.000734	0.000589	0.00047
0.000703	0.00056	0.000522	0.000568	0.000474	0.000734	0.000589	0.00047
0.000703	0.00056	0.000522	0.000568	0.000474	0.000734	0.00059	0.00047
0.000703	0.00056	0.000522	0.000568	0.000475	0.000734	0.00059	0.00047
0.000704	0.00056	0.000522	0.000568	0.000475	0.000734	0.00059	0.00047
0.000704	0.00056	0.000522	0.000568	0.000475	0.000734	0.00059	0.00047
0.000704	0.00056	0.000522	0.000568	0.000475	0.000734	0.00059	0.00047
0.000704	0.00056	0.000522	0.000568	0.000475	0.000734	0.00059	0.00047
0.000704	0.00056	0.000522	0.000568	0.000475	0.000734	0.00059	0.00047
0.000704	0.00056	0.000522	0.000568	0.000475	0.000735	0.00059	0.00047
0.000704	0.00056	0.000522	0.000568	0.000475	0.000735	0.00059	0.00047
0.000705	0.00056	0.000522	0.000569	0.000475	0.000735	0.00059	0.000471
0.000705	0.000561	0.000522	0.000569	0.000475	0.000735	0.00059	0.000471
0.000705	0.000561	0.000522	0.000569	0.000475	0.000735	0.00059	0.000471
0.000705	0.000561	0.000523	0.000569	0.000475	0.000735	0.00059	0.000471
0.000705	0.000561	0.000523	0.000569	0.000475	0.000735	0.00059	0.000471
0.000705	0.000561	0.000523	0.000569	0.000475	0.000736	0.000591	0.000471
0.000705	0.000561	0.000523	0.000569	0.000475	0.000736	0.000591	0.000471
0.000706	0.000561	0.000523	0.000569	0.000475	0.000736	0.000591	0.000471
0.000706	0.000561	0.000523	0.000569	0.000476	0.000736	0.000591	0.000471
0.000706	0.000561	0.000523	0.000569	0.000476	0.000736	0.000591	0.000471
0.000706	0.000561	0.000523	0.000569	0.000476	0.000736	0.000591	0.000471
0.000706	0.000561	0.000523	0.000569	0.000476	0.000736	0.000591	0.000471
0.000706	0.000561	0.000523	0.000569	0.000476	0.000737	0.000591	0.000471
0.000706	0.000561	0.000523	0.000569	0.000476	0.000737	0.000591	0.000472
0.000706	0.000561	0.000524	0.000569	0.000476	0.000737	0.000591	0.000472
0.000706	0.000561	0.000524	0.000569	0.000476	0.000737	0.000592	0.000472
0.000706	0.000562	0.000524	0.000569	0.000476	0.000737	0.000592	0.000472
0.000706	0.000562	0.000524	0.000569	0.000476	0.000737	0.000592	0.000472
0.000707	0.000562	0.000524	0.00057	0.000476	0.000737	0.000592	0.000472
0.000707	0.000562	0.000524	0.00057	0.000476	0.000738	0.000592	0.000472
0.000707	0.000562	0.000524	0.00057	0.000477	0.000738	0.000592	0.000472
0.000707	0.000562	0.000524	0.00057	0.000477	0.000738	0.000592	0.000472
0.000707	0.000562	0.000524	0.00057	0.000477	0.000738	0.000592	0.000472
0.000707	0.000562	0.000524	0.00057	0.000477	0.000738	0.000592	0.000472
0.000707	0.000562	0.000524	0.00057	0.000477	0.000738	0.000592	0.000472
0.000707	0.000562	0.000524	0.00057	0.000477	0.000738	0.000593	0.000472
0.000707	0.000562	0.000524	0.00057	0.000477	0.000738	0.000593	0.000473
0.000707	0.000562	0.000524	0.00057	0.000477	0.000738	0.000593	0.000473
0.000707	0.000562	0.000525	0.00057	0.000477	0.000739	0.000593	0.000473
0.000707	0.000562	0.000525	0.00057	0.000477	0.000739	0.000593	0.000473
0.000707	0.000562	0.000525	0.00057	0.000477	0.000739	0.000593	0.000473
0.000708	0.000563	0.000525	0.00057	0.000477	0.000739	0.000593	0.000473
0.000708	0.000563	0.000525	0.000571	0.000477	0.000739	0.000593	0.000473
0.000708	0.000563	0.000525	0.000571	0.000477	0.000739	0.000593	0.000473
0.000708	0.000563	0.000525	0.000571	0.000477	0.000739	0.000594	0.000473
0.000708	0.000563	0.000525	0.000571	0.000478	0.000739	0.000594	0.000474
0.000709	0.000563	0.000525	0.000571	0.000478	0.00074	0.000594	0.000474
0.000709	0.000563	0.000525	0.000571	0.000478	0.00074	0.000594	0.000474
0.000709	0.000563	0.000525	0.000571	0.000478	0.00074	0.000594	0.000474
0.000709	0.000563	0.000525	0.000571	0.000478	0.00074	0.000594	0.000474
0.000709	0.000563	0.000525	0.000571	0.000478	0.00074	0.000594	0.000474
0.000709	0.000563	0.000525	0.000571	0.000478	0.00074	0.000594	0.000474
0.000709	0.000563	0.000525	0.000571	0.000478	0.00074	0.000594	0.000474
0.000709	0.000563	0.000525	0.000571	0.000478	0.000741	0.000594	0.000474
0.000709	0.000564	0.000525	0.000571	0.000479	0.000741	0.000594	0.000474
0.000709	0.000564	0.000525	0.000571	0.000479	0.000741	0.000594	0.000474
0.00071	0.000564	0.000525	0.000571	0.000479	0.000741	0.000594	0.000474
0.00071	0.000564	0.000526	0.000572	0.000479	0.000741	0.000595	0.000474
0.00071	0.000564	0.000526	0.000572	0.000479	0.000741	0.000595	0.000474
0.00071	0.000564	0.000526	0.000572	0.000479	0.000741	0.000595	0.000475
0.00071	0.000564	0.000526	0.000572	0.000479	0.000741	0.000595	0.000475
0.00071	0.000564	0.000526	0.000572	0.000479	0.000741	0.000595	0.000475
0.00071	0.000564	0.000526	0.000572	0.000479	0.000741	0.000595	0.000475
0.00071	0.000564	0.000526	0.000572	0.000479	0.000742	0.000595	0.000475
0.00071	0.000564	0.000526	0.000572	0.000479	0.000742	0.000595	0.000475
0.000711	0.000564	0.000526	0.000572	0.000479	0.000742	0.000595	0.000475
0.000711	0.000564	0.000526	0.000572	0.000479	0.000742	0.000595	0.000475
0.000711	0.000564	0.000526	0.000572	0.000479	0.000742	0.000595	0.000475
0.000711	0.000564	0.000526	0.000572	0.00048	0.000742	0.000595	0.000475
0.000711	0.000564	0.000526	0.000573	0.00048	0.000742	0.000596	0.000475
0.000711	0.000565	0.000526	0.000573	0.00048	0.000742	0.000596	0.000475
0.000711	0.000565	0.000526	0.000573	0.00048	0.000742	0.000596	0.000475
0.000711	0.000565	0.000527	0.000573	0.00048	0.000742	0.000596	0.000475
0.000711	0.000565	0.000527	0.000573	0.00048	0.000742	0.000596	0.000475
0.000711	0.000565	0.000527	0.000573	0.00048	0.000742	0.000596	0.000475
0.000711	0.000565	0.000527	0.000573	0.00048	0.000742	0.000596	0.000476
0.000711	0.000565	0.000527	0.000573	0.00048	0.000742	0.000596	0.000476
0.000711	0.000565	0.000527	0.000573	0.000481	0.000743	0.000596	0.000476
0.000712	0.000565	0.000527	0.000573	0.000481	0.000743	0.000596	0.000476
0.000712	0.000565	0.000527	0.000573	0.000481	0.000743	0.000596	0.000476
0.000712	0.000565	0.000527	0.000573	0.000481	0.000743	0.000596	0.000476
0.000712	0.000565	0.000527	0.000573	0.000481	0.000743	0.000596	0.000476
0.000712	0.000565	0.000527	0.000573	0.000481	0.000743	0.000596	0.000476
0.000713	0.000565	0.000527	0.000574	0.000481	0.000743	0.000597	0.000476
0.000713	0.000565	0.000527	0.000574	0.000481	0.000743	0.000597	0.000476
0.000713	0.000566	0.000527	0.000574	0.000481	0.000743	0.000597	0.000476
0.000713	0.000566	0.000527	0.000574	0.000481	0.000743	0.000597	0.000476
0.000713	0.000566	0.000527	0.000574	0.000481	0.000743	0.000597	0.000476
0.000713	0.000566	0.000527	0.000574	0.000481	0.000744	0.000597	0.000476
0.000713	0.000566	0.000527	0.000574	0.000481	0.000744	0.000597	0.000476
0.000714	0.000566	0.000527	0.000575	0.000481	0.000744	0.000597	0.000476
0.000714	0.000566	0.000527	0.000575	0.000481	0.000744	0.000598	0.000476
0.000714	0.000566	0.000527	0.000575	0.000481	0.000744	0.000598	0.000476
0.000714	0.000566	0.000528	0.000575	0.000481	0.000744	0.000598	0.000476
0.000714	0.000566	0.000528	0.000575	0.000481	0.000744	0.000598	0.000476
0.000714	0.000566	0.000528	0.000575	0.000481	0.000745	0.000598	0.000477
0.000714	0.000566	0.000528	0.000575	0.000481	0.000745	0.000598	0.000477
0.000714	0.000566	0.000528	0.000575	0.000481	0.000745	0.000598	0.000477
0.000715	0.000566	0.000528	0.000575	0.000481	0.000745	0.000598	0.000477
0.000715	0.000567	0.000528	0.000575	0.000481	0.000745	0.000598	0.000477
0.000715	0.000567	0.000528	0.000575	0.000481	0.000745	0.000598	0.000477
0.000715	0.000567	0.000528	0.000575	0.000481	0.000745	0.000598	0.000477
0.000715	0.000567	0.000529	0.000575	0.000482	0.000745	0.000598	0.000477
0.000715	0.000567	0.000529	0.000575	0.000482	0.000745	0.000599	0.000477
0.000715	0.000567	0.000529	0.000575	0.000482	0.000745	0.000599	0.000477
0.000715	0.000567	0.000529	0.000576	0.000482	0.000745	0.000599	0.000477
0.000715	0.000567	0.000529	0.000576	0.000482	0.000746	0.000599	0.000477
0.000716	0.000567	0.000529	0.000576	0.000482	0.000746	0.000599	0.000477
0.000716	0.000567	0.000529	0.000576	0.000482	0.000746	0.000599	0.000477
0.000716	0.000567	0.000529	0.000576	0.000482	0.000746	0.000599	0.000477
0.000716	0.000567	0.000529	0.000576	0.000482	0.000746	0.0006	0.000478
0.000716	0.000567	0.000529	0.000576	0.000482	0.000746	0.0006	0.000478
0.000716	0.000567	0.000529	0.000576	0.000482	0.000746	0.0006	0.000478
0.000716	0.000567	0.000529	0.000576	0.000482	0.000746	0.0006	0.000478
0.000716	0.000567	0.000529	0.000576	0.000482	0.000746	0.0006	0.000478
0.000717	0.000567	0.000529	0.000576	0.000482	0.000746	0.0006	0.000478
0.000717	0.000567	0.000529	0.000576	0.000482	0.000746	0.0006	0.000478
0.000717	0.000567	0.000529	0.000576	0.000482	0.000746	0.0006	0.000478
0.000717	0.000567	0.000529	0.000576	0.000482	0.000746	0.000601	0.000478
0.000717	0.000567	0.000529	0.000577	0.000482	0.000746	0.000601	0.000478
0.000717	0.000567	0.000529	0.000577	0.000482	0.000747	0.000601	0.000478
0.000717	0.000567	0.000529	0.000577	0.000482	0.000747	0.000601	0.000478
0.000718	0.000567	0.000529	0.000577	0.000482	0.000747	0.000601	0.000478
0.000718	0.000567	0.000529	0.000577	0.000482	0.000747	0.000601	0.000478
0.000718	0.000568	0.000529	0.000577	0.000482	0.000747	0.000601	0.000478
0.000718	0.000568	0.000529	0.000577	0.000482	0.000747	0.000601	0.000478
0.000718	0.000568	0.000529	0.000577	0.000482	0.000747	0.000601	0.000478
0.000718	0.000568	0.000529	0.000577	0.000482	0.000747	0.000601	0.000478
0.000719	0.000568	0.000529	0.000577	0.000482	0.000747	0.000601	0.000478
0.000719	0.000568	0.00053	0.000577	0.000483	0.000747	0.000601	0.000478
0.000719	0.000568	0.00053	0.000577	0.000483	0.000747	0.000601	0.000478
0.000719	0.000568	0.00053	0.000577	0.000483	0.000747	0.000601	0.000478
0.000719	0.000568	0.00053	0.000578	0.000483	0.000747	0.000601	0.000478
0.000719	0.000568	0.00053	0.000578	0.000483	0.000747	0.000602	0.000478
0.000719	0.000568	0.00053	0.000578	0.000483	0.000748	0.000602	0.000478
0.000719	0.000568	0.00053	0.000578	0.000483	0.000748	0.000602	0.000478
0.000719	0.000568	0.00053	0.000578	0.000483	0.000748	0.000602	0.000478
0.000719	0.000568	0.00053	0.000578	0.000483	0.000748	0.000602	0.000479
0.000719	0.000569	0.00053	0.000578	0.000483	0.000748	0.000602	0.000479
0.00072	0.000569	0.00053	0.000578	0.000483	0.000748	0.000602	0.000479
0.00072	0.000569	0.00053	0.000578	0.000483	0.000748	0.000602	0.000479
0.00072	0.000569	0.00053	0.000578	0.000483	0.000748	0.000603	0.000479
0.00072	0.000569	0.00053	0.000578	0.000483	0.000749	0.000603	0.000479
0.00072	0.000569	0.00053	0.000578	0.000483	0.000749	0.000603	0.000479
0.00072	0.000569	0.00053	0.000578	0.000483	0.000749	0.000603	0.000479
0.00072	0.000569	0.00053	0.000579	0.000483	0.000749	0.000603	0.000479
0.00072	0.000569	0.00053	0.000579	0.000483	0.000749	0.000603	0.000479
0.00072	0.000569	0.000531	0.000579	0.000483	0.000749	0.000603	0.000479
0.00072	0.000569	0.000531	0.000579	0.000483	0.000749	0.000603	0.000479
0.00072	0.000569	0.000531	0.000579	0.000484	0.00075	0.000603	0.000479
0.000721	0.000569	0.000531	0.000579	0.000484	0.00075	0.000603	0.000479
0.000721	0.000569	0.000531	0.000579	0.000484	0.00075	0.000603	0.000479
0.000721	0.000569	0.000531	0.000579	0.000484	0.00075	0.000604	0.000479
0.000721	0.000569	0.000531	0.000579	0.000484	0.00075	0.000604	0.000479
[truncated: 19,745 more rows]
